# Supplementary material for: Physiologically based pharmacokinetic/pharmacodynamic model for the prediction of morphine brain disposition and analgesia in adults and children
Source: PLoS Comput Biol. 2021 Mar 4;17(3):e1008786. doi: 10.1371/journal.pcbi.1008786 (PMC7963108; doi:10.1371/journal.pcbi.1008786)
Supplement: S1 File — (R) [file pcbi.1008786.s006.R]

# Remove all objects
rm(list=ls(all=TRUE)) #clear environment
set.seed(180594)      #results in reproducible output

# Load packages
library(deSolve)
library(MASS)

#number of individuals
N=10                      #number of males
NF=10                     #number of females

#age (y)
agemultiplemale=runif(N,2.6,16.4)     #age (range) multiple virtual male individuals (uniform distribution)
agemultiplefemale=runif(NF,2.6,16.4)  #age (range) multiple virtual female individuals (uniform distribution)

#Height(cm)/Weight(kg)/BSA(m2) MALE
{
  Height_male_pediatric_till18= 0.0000176179*agemultiplemale^7 - 0.00119874*agemultiplemale^6 + 0.0323848*agemultiplemale^5 - 0.444112*agemultiplemale^4 + 3.2946*agemultiplemale^3 - 13.2191*agemultiplemale^2 + 33.75*agemultiplemale + 52.62152
  Height_male_pediatric_till18cv=rnorm(N,0,0.057) # CV
  Height_male_pediatric_till18var= Height_male_pediatric_till18*exp(Height_male_pediatric_till18cv)
  
  Weight_male_pediatric_till18= 7.826 * (1 - exp(agemultiplemale * -1.2)) + exp((Height_male_pediatric_till18var * 0.0209) + (0.023 * agemultiplemale))
  Weight_male_pediatric_till18cv=rnorm(N,0,0.15)# CV
  Weight_male_pediatric_till18var= Weight_male_pediatric_till18*exp(Weight_male_pediatric_till18cv)
  
  BSA_male_pediatric_till18=0.007184*Height_male_pediatric_till18var^0.725*Weight_male_pediatric_till18var^0.425
  
  #Height(cm)/Weight(kg)/BSA(m2) FEMALE
  Height_female_pediatric_till18=-0.00000151027*agemultiplefemale^8  + 0.000121261*agemultiplefemale^7 -0.0040023*agemultiplefemale^6  + 0.070179*agemultiplefemale^5 - 0.708233*agemultiplefemale^4 + 4.1872*agemultiplefemale^3 -14.3393*agemultiplefemale^2 + 33.84778*agemultiplefemale + 51.535477
  Height_female_pediatric_till18cv=rnorm(NF,0,0.052) # CV
  Height_female_pediatric_till18var= Height_female_pediatric_till18*exp(Height_female_pediatric_till18cv) 
  
  Weight_female_pediatric_till18=5.454 * (1 - exp(agemultiplefemale* -1.57)) + exp((Height_female_pediatric_till18var* 0.0224) + (0.019 * agemultiplefemale)) 
  Weight_female_pediatric_till18cv=rnorm(NF,0,0.10)
  Weight_female_pediatric_till18var= Weight_female_pediatric_till18*exp(Weight_female_pediatric_till18cv)
  
  BSA_female_pediatric_till18=0.007184*Height_female_pediatric_till18var^0.725*Weight_female_pediatric_till18var^0.425
}
#Trial specific parameters
DoseIVmale=0.2*Weight_male_pediatric_till18           #dosis(mg/kg) (IV administration)
DoseIVfemale=0.2*Weight_female_pediatric_till18       #dosis(mg/kg) (IV administration)
tend=1                                                #end of IV inf (h)
Doseoralmale=0                                        #dosis(mg) (oral administration)
Doseoralfemale=0                                      #dosis(mg) (oral administration)
tendoral=0.01                                         #needed to get oral dose in dosegutlumen compartment

ObservationTimes<-seq(0,10,by=0.1)                    #duration of simulation and stepsize simulation (h)

###################
# Differential equations morphine and metabolite M6G MALE--------------------------------------------------------
PBPKmale <- function(t, x, parms)
{#male
 Cbbmale<-x[1]              #morphine concentration brain blood
 Cbmmale<-x[2]              #morphine concentration brain mass
 Cccsfmale<-x[3]            #morphine concentration cranial cerebrospinal fluid
 Cscsfmale<-x[4]            #morphine concentration spinal cerebrospinal fluid
 Cblvmale<-x[5]             #morphine concentration venous blood
 Cblamale<-x[6]             #morphine concentration arterial blood
 Clungmale<-x[7]            #morphine concentration lung
 Cadiposemale<-x[8]         #morphine concentration adipose tissue
 Cbonemale<-x[9]            #morphine concentration bone
 Cheartmale<-x[10]          #morphine concentration heart
 Ckidneymale<-x[11]         #morphine concentration kidney
 Cmusclemale<-x[12]         #morphine concentration muscle
 Cskinmale<-x[13]           #morphine concentration skin
 Cspleenmale<-x[14]         #morphine concentration spleen
 Crestmale<-x[15]           #morphine concentration rest tissues
 Dosegutlumenmale<-x[16]    #morphine amount in gut lumen
 Cgutmale<-x[17]            #morphine concentration gut
 Clivermale<-x[18]          #morphine concentration liver
 CMbbmale<-x[19]            #M6G concentration brain blood
 CMbmmale<-x[20]            #M6G concentration brain mass
 CMccsfmale<-x[21]          #M6G concentration cranial cerebrospinal fluid
 CMscsfmale<-x[22]          #M6G concentration spinal cerebrospinal fluid
 CMblvmale<-x[23]           #M6G concentration venous blood
 CMblamale<-x[24]           #M6G concentration arterial blood
 CMlungmale<-x[25]          #M6G concentration lung
 CMadiposemale<-x[26]       #M6G concentration adipose tissue
 CMbonemale<-x[27]          #M6G concentration bone
 CMheartmale<-x[28]         #M6G concentration heart
 CMkidneymale<-x[29]        #M6G concentration kidney
 CMmusclemale<-x[30]        #M6G concentration muscle
 CMskinmale<-x[31]          #M6G concentration skin
 CMspleenmale<-x[32]        #M6G concentration spleen
 CMrestmale<-x[33]          #M6G concentration rest tissues
 CMgutmale<-x[34]           #M6G concentration gut
 CMlivermale<-x[35]         #M6G concentration liver
 with(as.list(parms),
   {#MALE diferential equations (dC=change in drug concentration over time)
     dCbbmale<-(Qbrainmale*(Cblamale-Cbbmale) + PSbmale * (Fubm*Cbmmale - Fubb * Cbbmale) + PScmale*(Fuccsf * Cccsfmale - Fubb * Cbbmale)+ Q_ssinkmale*Cscsfmale + Qcsinkmale*Cccsfmale + Qtransport*Cbmmale*Fubm)/Vbbmale
     dCbmmale<-(PSbmale * (Fubb * Cbbmale - Fubm * Cbmmale) + PSe*(Fuccsf*Cccsfmale-Fubm*Cbmmale) - Q_bulkmale*Cbmmale - Qtransport*Cbmmale*Fubm)/Vbmmale
     dCccsfmale<-((PSe * (Fubm*Cbmmale -Fuccsf*Cccsfmale)) + PScmale * (Fubb*Cbbmale - Fuccsf*Cccsfmale) + Q_bulkmale*Cbmmale + Q_soutmale*Cscsfmale - Qsinmale * Cccsfmale - Qcsinkmale * Cccsfmale)/ Vccsfmale
     dCscsfmale<-(Qsinmale*Cccsfmale - Q_soutmale * Cscsfmale - Q_ssinkmale*Cscsfmale)/Vscsfmale
     
     dCblvmale<-(DoseIVmale/tend*(t<tend) + Qadiposemale*(Cadiposemale/Kpadiposemale*BPmale) + Qbonemale*(Cbonemale/Kpbonemale*BPmale) + Qheartmale*(Cheartmale/Kpheartmale*BPmale) + Qkidneymale* (Ckidneymale/Kpkidneymale*BPmale) + Qmusclemale*(Cmusclemale/Kpmusclemale*BPmale) + Qskinmale* (Cskinmale/Kpskinmale*BPmale) + Qlivermale*(Clivermale/Kplivermale*BPmale) + Qbrainmale*(Cbbmale) + Qrestmale*(Crestmale/Kprestmale*BPmale) - Qlungmale*(Cblvmale))/Vblvmale
     dCblamale<-(Qlungmale*(Clungmale/Kplungmale*BPmale) - Qrestmale*Cblamale - Qbrainmale*Cblamale - Qadiposemale*Cblamale - Qbonemale*Cblamale - Qheartmale*Cblamale - Qkidneymale*Cblamale - Qmusclemale*Cblamale - Qskinmale*Cblamale - Qspleenmale*Cblamale - Qgutmale*Cblamale - Qhamale*Cblamale -(CL_ivmale*Cblvmale))/Vblamale
     dClungmale<-(Qlungmale*(Cblvmale-(Clungmale/Kplungmale*BPmale)))/Vlungmale
     dCadiposemale<-(Qadiposemale*(Cblamale-(Cadiposemale/Kpadiposemale*BPmale)))/Vadiposemale
     dCbonemale<-(Qbonemale*(Cblamale-(Cbonemale/Kpbonemale*BPmale)))/Vbonemale
     dCheartmale<-(Qheartmale*(Cblamale-(Cheartmale/Kpheartmale*BPmale)))/Vheartmale
     dCkidneymale<-(Qkidneymale*(Cblamale-(Ckidneymale/Kpkidneymale*BPmale)))/Vkidneymale
     dCmusclemale<-(Qmusclemale*(Cblamale-(Cmusclemale/Kpmusclemale*BPmale)))/Vmusclemale
     dCskinmale<-(Qskinmale*(Cblamale-(Cskinmale/Kpskinmale*BPmale)))/Vskinmale
     dCspleenmale<-(Qspleenmale*(Cblamale-(Cspleenmale/Kpspleenmale*BPmale)))/Vspleenmale
     dCrestmale<-(Qrestmale*(Cblamale-(Crestmale/Kprestmale*BPmale)))/Vrestmale
     dDosegutlumenmale<-Dosegutlumenmale*-k_amale+Doseoralmale/tendoral*(t<tendoral)
     dCgutmale<-(Qgutmale*(Cblamale-(Cgutmale/Kpgutmale*BPmale))+Dosegutlumenmale*k_amale)/Vgutmale
     dClivermale<-(Qhamale*Cblamale + Qgutmale*(Cgutmale/Kpgutmale*BPmale) + Qspleenmale*(Cspleenmale/Kpspleenmale*BPmale) - Qlivermale*(Clivermale/Kplivermale*BPmale))/Vlivermale
   
     dCMbbmale<-(Qbrainmale*(CMblamale-CMbbmale) + PSMbmale * (FubmM*CMbmmale - FubbM * CMbbmale) + PSMcmale*(FuccsfM * CMccsfmale - FubbM * CMbbmale)+ Q_ssinkmale*CMscsfmale + Qcsinkmale*CMccsfmale)/Vbbmale
     dCMbmmale<-(PSMbmale * (FubbM * CMbbmale - FubmM * CMbmmale) + PSMe*(FuccsfM*CMccsfmale-FubmM*CMbmmale) - Q_bulkmale*CMbmmale)/Vbmmale
     dCMccsfmale<-((PSMe * (FubmM*CMbmmale -FuccsfM*CMccsfmale)) + PSMcmale * (FubbM*CMbbmale - FuccsfM*CMccsfmale) + Q_bulkmale*CMbmmale + Q_soutmale*CMscsfmale - Qsinmale * CMccsfmale - Qcsinkmale * CMccsfmale)/ Vccsfmale
     dCMscsfmale<-(Qsinmale*CMccsfmale - Q_soutmale * CMscsfmale - Q_ssinkmale*CMscsfmale)/Vscsfmale
     
     dCMblvmale<-(CL_ivmale*Cblvmale*FM_formedmale + Qadiposemale*(CMadiposemale/KpMadiposemale*BPMmale) + Qbonemale*(CMbonemale/KpMbonemale*BPMmale) + Qheartmale*(CMheartmale/KpMheartmale*BPMmale) + Qkidneymale* (CMkidneymale/KpMkidneymale*BPMmale) + Qmusclemale*(CMmusclemale/KpMmusclemale*BPMmale) + Qskinmale* (CMskinmale/KpMskinmale*BPMmale) + Qlivermale*(CMlivermale/KpMlivermale*BPMmale) + Qbrainmale*(CMbbmale) + Qrestmale*(CMrestmale/KpMrestmale*BPMmale) - Qlungmale*(CMblvmale))/Vblvmale
     dCMblamale<-(Qlungmale*(CMlungmale/KpMlungmale*BPMmale) - Qrestmale*CMblamale - Qbrainmale*CMblamale - Qadiposemale*CMblamale - Qbonemale*CMblamale - Qheartmale*CMblamale - Qkidneymale*CMblamale - Qmusclemale*CMblamale - Qskinmale*CMblamale - Qspleenmale*CMblamale - Qgutmale*CMblamale - Qhamale*CMblamale -(CLM_ivmale*CMblvmale))/Vblamale
     dCMlungmale<-(Qlungmale*(CMblvmale-(CMlungmale/KpMlungmale*BPMmale)))/Vlungmale
     dCMadiposemale<-(Qadiposemale*(CMblamale-(CMadiposemale/KpMadiposemale*BPMmale)))/Vadiposemale
     dCMbonemale<-(Qbonemale*(CMblamale-(CMbonemale/KpMbonemale*BPMmale)))/Vbonemale
     dCMheartmale<-(Qheartmale*(CMblamale-(CMheartmale/KpMheartmale*BPMmale)))/Vheartmale
     dCMkidneymale<-(Qkidneymale*(CMblamale-(CMkidneymale/KpMkidneymale*BPMmale)))/Vkidneymale
     dCMmusclemale<-(Qmusclemale*(CMblamale-(CMmusclemale/KpMmusclemale*BPMmale)))/Vmusclemale
     dCMskinmale<-(Qskinmale*(CMblamale-(CMskinmale/KpMskinmale*BPMmale)))/Vskinmale
     dCMspleenmale<-(Qspleenmale*(CMblamale-(CMspleenmale/KpMspleenmale*BPMmale)))/Vspleenmale
     dCMrestmale<-(Qrestmale*(CMblamale-(CMrestmale/KpMrestmale*BPMmale)))/Vrestmale
     dCMgutmale<-(Qgutmale*(CMblamale-(CMgutmale/KpMgutmale*BPMmale)))/Vgutmale
     dCMlivermale<-(Qhamale*CMblamale + Qgutmale*(CMgutmale/KpMgutmale*BPMmale) + Qspleenmale*(CMspleenmale/KpMspleenmale*BPMmale) - Qlivermale*(CMlivermale/KpMlivermale*BPMmale))/Vlivermale

     #store results in res
   res<-c(dCbbmale,dCbmmale,dCccsfmale,dCscsfmale,dCblvmale,dCblamale,
          dClungmale,dCadiposemale,dCbonemale,dCheartmale,dCkidneymale,
          dCmusclemale,dCskinmale,dCspleenmale,dCrestmale,dDosegutlumenmale,
          dCgutmale,dClivermale,dCMbbmale,dCMbmmale,dCMccsfmale,dCMscsfmale,
          dCMblvmale,dCMblamale,dCMlungmale,dCMadiposemale,dCMbonemale,dCMheartmale,
          dCMkidneymale,dCMmusclemale,dCMskinmale,dCMspleenmale,dCMrestmale,dCMgutmale,
          dCMlivermale)
   list(res)
  })
}

# Differential equations morphine and metabolite M6G FEMALE--------------------------------------------------------
PBPKfemale <- function(t, x, parms)
{
  #female
  Cbbfemale<-x[1]
  Cbmfemale<-x[2]
  Cccsffemale<-x[3]
  Cscsffemale<-x[4]
  Cblvfemale<-x[5]
  Cblafemale<-x[6]
  Clungfemale<-x[7]
  Cadiposefemale<-x[8]
  Cbonefemale<-x[9]
  Cheartfemale<-x[10]
  Ckidneyfemale<-x[11]
  Cmusclefemale<-x[12]
  Cskinfemale<-x[13]
  Cspleenfemale<-x[14]
  Crestfemale<-x[15]
  Dosegutlumenfemale<-x[16]
  Cgutfemale<-x[17]
  Cliverfemale<-x[18]
  CMbbfemale<-x[19]
  CMbmfemale<-x[20]
  CMccsffemale<-x[21]
  CMscsffemale<-x[22]
  CMblvfemale<-x[23]
  CMblafemale<-x[24]
  CMlungfemale<-x[25]
  CMadiposefemale<-x[26]
  CMbonefemale<-x[27]
  CMheartfemale<-x[28]
  CMkidneyfemale<-x[29]
  CMmusclefemale<-x[30]
  CMskinfemale<-x[31]
  CMspleenfemale<-x[32]
  CMrestfemale<-x[33]
  CMgutfemale<-x[34]
  CMliverfemale<-x[35]
  with(as.list(parms),
       {
         #FEMALE
         dCbbfemale<-(Qbrainfemale*(Cblafemale-Cbbfemale) + PSbfemale * (Fubm*Cbmfemale - Fubb * Cbbfemale) + PScfemale*(Fuccsf * Cccsffemale - Fubb * Cbbfemale)+ Q_ssinkfemale*Cscsffemale + Qcsinkfemale*Cccsffemale + Qtransport*Cbmfemale*Fubm)/Vbbfemale 
         dCbmfemale<-(PSbfemale * (Fubb * Cbbfemale - Fubm * Cbmfemale) + PSe*(Fuccsf*Cccsffemale-Fubm*Cbmfemale) - Q_bulkfemale*Cbmfemale - Qtransport*Cbmfemale*Fubm)/Vbmfemale
         dCccsffemale<-((PSe * (Fubm*Cbmfemale -Fuccsf*Cccsffemale)) + PScfemale * (Fubb*Cbbfemale - Fuccsf*Cccsffemale) + Q_bulkfemale*Cbmfemale + Q_soutfemale*Cscsffemale - Qsinfemale * Cccsffemale - Qcsinkfemale * Cccsffemale)/ Vccsffemale
         dCscsffemale<-(Qsinfemale*Cccsffemale - Q_soutfemale * Cscsffemale - Q_ssinkfemale*Cscsffemale)/Vscsffemale
         
         dCblvfemale<-(DoseIVfemale/tend*(t<tend) + Qadiposefemale*(Cadiposefemale/Kpadiposefemale*BPfemale) + Qbonefemale*(Cbonefemale/Kpbonefemale*BPfemale) + Qheartfemale*(Cheartfemale/Kpheartfemale*BPfemale) + Qkidneyfemale* (Ckidneyfemale/Kpkidneyfemale*BPfemale) + Qmusclefemale*(Cmusclefemale/Kpmusclefemale*BPfemale) + Qskinfemale* (Cskinfemale/Kpskinfemale*BPfemale) + Qliverfemale*(Cliverfemale/Kpliverfemale*BPfemale) + Qbrainfemale*(Cbbfemale) + Qrestfemale*(Crestfemale/Kprestfemale*BPfemale) - Qlungfemale*(Cblvfemale))/Vblvfemale
         dCblafemale<-(Qlungfemale*(Clungfemale/Kplungfemale*BPfemale) - Qrestfemale*Cblafemale - Qbrainfemale*Cblafemale - Qadiposefemale*Cblafemale - Qbonefemale*Cblafemale - Qheartfemale*Cblafemale - Qkidneyfemale*Cblafemale - Qmusclefemale*Cblafemale - Qskinfemale*Cblafemale - Qspleenfemale*Cblafemale - Qgutfemale*Cblafemale - Qhafemale*Cblafemale -(CL_ivfemale*Cblvfemale))/Vblafemale
         dClungfemale<-(Qlungfemale*(Cblvfemale-(Clungfemale/Kplungfemale*BPfemale)))/Vlungfemale
         dCadiposefemale<-(Qadiposefemale*(Cblafemale-(Cadiposefemale/Kpadiposefemale*BPfemale)))/Vadiposefemale
         dCbonefemale<-(Qbonefemale*(Cblafemale-(Cbonefemale/Kpbonefemale*BPfemale)))/Vbonefemale
         dCheartfemale<-(Qheartfemale*(Cblafemale-(Cheartfemale/Kpheartfemale*BPfemale)))/Vheartfemale
         dCkidneyfemale<-(Qkidneyfemale*(Cblafemale-(Ckidneyfemale/Kpkidneyfemale*BPfemale)))/Vkidneyfemale
         dCmusclefemale<-(Qmusclefemale*(Cblafemale-(Cmusclefemale/Kpmusclefemale*BPfemale)))/Vmusclefemale
         dCskinfemale<-(Qskinfemale*(Cblafemale-(Cskinfemale/Kpskinfemale*BPfemale)))/Vskinfemale
         dCspleenfemale<-(Qspleenfemale*(Cblafemale-(Cspleenfemale/Kpspleenfemale*BPfemale)))/Vspleenfemale
         dCrestfemale<-(Qrestfemale*(Cblafemale-(Crestfemale/Kprestfemale*BPfemale)))/Vrestfemale
         dDosegutlumenfemale<-Dosegutlumenfemale*-k_afemale+Doseoralfemale/tendoral*(t<tendoral)
         dCgutfemale<-(Qgutfemale*(Cblafemale-(Cgutfemale/Kpgutfemale*BPfemale))+Dosegutlumenfemale*k_afemale)/Vgutfemale
         dCliverfemale<-(Qhafemale*Cblafemale + Qgutfemale*(Cgutfemale/Kpgutfemale*BPfemale) + Qspleenfemale*(Cspleenfemale/Kpspleenfemale*BPfemale) - Qliverfemale*(Cliverfemale/Kpliverfemale*BPfemale))/Vliverfemale
         
         dCMbbfemale<-(Qbrainfemale*(CMblafemale-CMbbfemale) + PSMbfemale * (FubmM*CMbmfemale - FubbM * CMbbfemale) + PSMcfemale*(FuccsfM * CMccsffemale - FubbM * CMbbfemale)+ Q_ssinkfemale*CMscsffemale + Qcsinkfemale*CMccsffemale)/Vbbfemale 
         dCMbmfemale<-(PSMbfemale * (FubbM * CMbbfemale - FubmM * CMbmfemale) + PSMe*(FuccsfM*CMccsffemale-FubmM*CMbmfemale) - Q_bulkfemale*CMbmfemale)/Vbmfemale
         dCMccsffemale<-((PSMe * (FubmM*CMbmfemale -FuccsfM*CMccsffemale)) + PSMcfemale * (FubbM*CMbbfemale - FuccsfM*CMccsffemale) + Q_bulkfemale*CMbmfemale + Q_soutfemale*CMscsffemale - Qsinfemale * CMccsffemale - Qcsinkfemale * CMccsffemale)/ Vccsffemale
         dCMscsffemale<-(Qsinfemale*CMccsffemale - Q_soutfemale * CMscsffemale - Q_ssinkfemale*CMscsffemale)/Vscsffemale
         
         dCMblvfemale<-(CL_ivfemale*Cblvfemale*FM_formedfemale + Qadiposefemale*(CMadiposefemale/KpMadiposefemale*BPMfemale) + Qbonefemale*(CMbonefemale/KpMbonefemale*BPMfemale) + Qheartfemale*(CMheartfemale/KpMheartfemale*BPMfemale) + Qkidneyfemale* (CMkidneyfemale/KpMkidneyfemale*BPMfemale) + Qmusclefemale*(CMmusclefemale/KpMmusclefemale*BPMfemale) + Qskinfemale* (CMskinfemale/KpMskinfemale*BPMfemale) + Qliverfemale*(CMliverfemale/KpMliverfemale*BPMfemale) + Qbrainfemale*(CMbbfemale) + Qrestfemale*(CMrestfemale/KpMrestfemale*BPMfemale) - Qlungfemale*(CMblvfemale))/Vblvfemale
         dCMblafemale<-(Qlungfemale*(CMlungfemale/KpMlungfemale*BPMfemale) - Qrestfemale*CMblafemale - Qbrainfemale*CMblafemale - Qadiposefemale*CMblafemale - Qbonefemale*CMblafemale - Qheartfemale*CMblafemale - Qkidneyfemale*CMblafemale - Qmusclefemale*CMblafemale - Qskinfemale*CMblafemale - Qspleenfemale*CMblafemale - Qgutfemale*CMblafemale - Qhafemale*CMblafemale -(CLM_ivfemale*CMblvfemale))/Vblafemale
         dCMlungfemale<-(Qlungfemale*(CMblvfemale-(CMlungfemale/KpMlungfemale*BPMfemale)))/Vlungfemale
         dCMadiposefemale<-(Qadiposefemale*(CMblafemale-(CMadiposefemale/KpMadiposefemale*BPMfemale)))/Vadiposefemale
         dCMbonefemale<-(Qbonefemale*(CMblafemale-(CMbonefemale/KpMbonefemale*BPMfemale)))/Vbonefemale
         dCMheartfemale<-(Qheartfemale*(CMblafemale-(CMheartfemale/KpMheartfemale*BPMfemale)))/Vheartfemale
         dCMkidneyfemale<-(Qkidneyfemale*(CMblafemale-(CMkidneyfemale/KpMkidneyfemale*BPMfemale)))/Vkidneyfemale
         dCMmusclefemale<-(Qmusclefemale*(CMblafemale-(CMmusclefemale/KpMmusclefemale*BPMfemale)))/Vmusclefemale
         dCMskinfemale<-(Qskinfemale*(CMblafemale-(CMskinfemale/KpMskinfemale*BPMfemale)))/Vskinfemale
         dCMspleenfemale<-(Qspleenfemale*(CMblafemale-(CMspleenfemale/KpMspleenfemale*BPMfemale)))/Vspleenfemale
         dCMrestfemale<-(Qrestfemale*(CMblafemale-(CMrestfemale/KpMrestfemale*BPMfemale)))/Vrestfemale
         dCMgutfemale<-(Qgutfemale*(CMblafemale-(CMgutfemale/KpMgutfemale*BPMfemale)))/Vgutfemale
         dCMliverfemale<-(Qhafemale*CMblafemale + Qgutfemale*(CMgutfemale/KpMgutfemale*BPMfemale) + Qspleenfemale*(CMspleenfemale/KpMspleenfemale*BPMfemale) - Qliverfemale*(CMliverfemale/KpMliverfemale*BPMfemale))/Vliverfemale
         
         #store results in res
         res<-c(dCbbfemale,dCbmfemale,dCccsffemale,dCscsffemale,dCblvfemale,
                dCblafemale,dClungfemale,dCadiposefemale,dCbonefemale,
                dCheartfemale,dCkidneyfemale,dCmusclefemale,dCskinfemale,
                dCspleenfemale,dCrestfemale,dDosegutlumenfemale,dCgutfemale,
                dCliverfemale,dCMbbfemale,dCMbmfemale,dCMccsffemale,dCMscsffemale,dCMblvfemale,
                dCMblafemale,dCMlungfemale,dCMadiposefemale,dCMbonefemale,
                dCMheartfemale,dCMkidneyfemale,dCMmusclefemale,dCMskinfemale,
                dCMspleenfemale,dCMrestfemale,dCMgutfemale,dCMliverfemale)
         list(res)
       })
}

# Initialize compartments PBPK model --------------------------------------
PBPKInitmale<- function(DOSEmale) 
{
  # initialize male
  xstart <- c(Cbbmale=0,Cbmmale=0,Cccsfmale=0,Cscsfmale=0,Cblvmale=0,Cblamale=0,
              Clungmale=0,Cadiposemale=0,Cbonemale=0,Cheartmale=0,Ckidneymale=0,
              Cmusclemale=0,Cskinmale=0,Cspleenmale=0,Crestmale=0,Dosegutlumenmale=0,
              Cgutmale=0,Clivermale=0,CMbbmale=0,CMbmmale=0,CMccsfmale=0,CMscsfmale=0,
              CMblvmale=0,CMblamale=0,CMlungmale=0,CMadiposemale=0,CMbonemale=0,CMheartmale=0,
              CMkidneymale=0,CMmusclemale=0,CMskinmale=0,CMspleenmale=0,CMrestmale=0,CMgutmale=0,
              CMlivermale=0)
  return(xstart)
}
PBPKInitfemale<- function(DOSEfemale) 
{
  # initialize female
  xstart <- c(Cbbfemale=0,Cbmfemale=0,Cccsffemale=0,Cscsffemale=0,Cblvfemale=0,
              Cblafemale=0,Clungfemale=0,Cadiposefemale=0,Cbonefemale=0,Cheartfemale=0,
              Ckidneyfemale=0,Cmusclefemale=0,Cskinfemale=0,Cspleenfemale=0,
              Crestfemale=0,Dosegutlumenfemale=0,Cgutfemale=0,Cliverfemale=0,CMbbfemale=0,
              CMbmfemale=0,CMccsffemale=0,CMscsffemale=0,CMblvfemale=0,
              CMblafemale=0,CMlungfemale=0,CMadiposefemale=0,CMbonefemale=0,CMheartfemale=0,
              CMkidneyfemale=0,CMmusclefemale=0,CMskinfemale=0,CMspleenfemale=0,
              CMrestfemale=0,CMgutfemale=0,CMliverfemale=0)
  return(xstart)
}

#Parameters--------------------------------------------------------------------
#Volumes (L)-----------------------------------------------------------------------
#MALE
{
  Vbrainmale=(10*(agemultiplemale+0.315)/(9+6.92*agemultiplemale))/1.04  #brain total
  Vbbmale=0.05*Vbrainmale #brain blood
  Vccsfmale=0.143 #cranial CSF
  Vscsfmale=(1.94*Weight_male_pediatric_till18var+0.13)/1000 #spinal CSF
  Vscsfmale[Vscsfmale>((0.143/0.8)*0.2)] <- (0.143/0.8)*0.2 #capped at 20% of total CSF (same as adult)
  Vbrainendomale=Vbrainmale*0.005 #endothelial cells
  Vbmmale=Vbrainmale-Vbrainendomale-Vbbmale-Vccsfmale-Vscsfmale #brain mass
  
  Vlungmale=((29.08*(Height_male_pediatric_till18var/100) * Weight_male_pediatric_till18var^0.5 +11.06 + 35.47*(Height_male_pediatric_till18var/100) * Weight_male_pediatric_till18var^0.5 +5.53)/1000)/1.05
  
  Vadiposemale0_1=((908.4 + 0.706*(Weight_male_pediatric_till18var*1000) - 53*Height_male_pediatric_till18var + 358.5*0 - 3.057*(agemultiplemale*365))/1000)/0.92 #adipose (0-1y)
  Vadiposemale0_1[Vadiposemale0_1<0]<-0.01
  Vadiposemale0_1 = ifelse(agemultiplemale < 1, Vadiposemale0_1, 0)
  Vadiposemale1_3=((908.4 + 0.706*(Weight_male_pediatric_till18var*1000) - 53*Height_male_pediatric_till18var + 358.5*0 - 3.057*(1.1*365))/1000)/0.92 #adipose (1-3y)
  Vadiposemale1_3[Vadiposemale1_3<0]<-0.01
  Vadiposemale1_3 = ifelse((agemultiplemale > 1), Vadiposemale1_3, 0)
  Vadiposemale1_3 = ifelse((agemultiplemale <3), Vadiposemale1_3, 0)
  Vadiposemale3_12=(0.534*Weight_male_pediatric_till18var - 1.59*agemultiplemale+ 3.03)/0.92 #adipose (3-12y)
  Vadiposemale3_12[Vadiposemale3_12<0]<-0.01
  Vadiposemale3_12 = ifelse((agemultiplemale > 3), Vadiposemale3_12, 0)
  Vadiposemale3_12 = ifelse((agemultiplemale <12.3), Vadiposemale3_12, 0)
  Vadiposemale12=(1.36*Weight_male_pediatric_till18var)/(Height_male_pediatric_till18var/100) - 42 #adipose (>12y)
  Vadiposemale12[Vadiposemale12<0]<-0.01
  Vadiposemale12= ifelse((agemultiplemale >12.3), Vadiposemale12, 0)
  Vadiposemale=Vadiposemale0_1+Vadiposemale1_3+Vadiposemale3_12+Vadiposemale12
  
  Vbonemale0_1=(((77.24 + 24.94*Weight_male_pediatric_till18var + 0.21 * (agemultiplemale*365) - 1.889*Height_male_pediatric_till18var)/0.33)/1000)/1.3 #bone (0-1y)
  Vbonemale0_1= ifelse((agemultiplemale <1), Vbonemale0_1, 0)
  Vbonemale1_3=(((77.24 + 24.94*Weight_male_pediatric_till18var + 0.21 * (1.1*365) - 1.889*Height_male_pediatric_till18var)/0.33)/1000)/1.3 #bone (1-3y)
  Vbonemale1_3[Vbonemale1_3<0]<-0.01
  Vbonemale1_3= ifelse((agemultiplemale <3), Vbonemale1_3, 0)
  Vbonemale1_3= ifelse((agemultiplemale >1), Vbonemale1_3, 0)
  Vbonemale3_18=(((7.4*Height_male_pediatric_till18var + 28.9*Weight_male_pediatric_till18var - 789.6)/0.4)/1000)/1.3 #bone (3-18y)
  Vbonemale3_18= ifelse((agemultiplemale >3), Vbonemale3_18, 0)
  Vbonemale=Vbonemale0_1+Vbonemale1_3+Vbonemale3_18
  
  Vheartmale=((22.81*(Height_male_pediatric_till18var/100)*Weight_male_pediatric_till18var^0.5 -4.15)/1000)/1.05
  Vkidneymale=(4.214*Weight_male_pediatric_till18var^0.823 + 4.456*Weight_male_pediatric_till18var^0.795)/1000
  Vmusclemale=(0.3 + ((0.54-0.3)/18)*agemultiplemale)*(Weight_male_pediatric_till18var-Vadiposemale*0.92)/1.04
  Vskinmale=(BSA_male_pediatric_till18/1000)*45.655+(BSA_male_pediatric_till18/1000)*1240
  Vspleenmale=((8.74*(Height_male_pediatric_till18var /100)*Weight_male_pediatric_till18var^0.5+11.06)/1000)*1.06
  Vgutmale=(0.021* (Weight_male_pediatric_till18var-Vadiposemale*0.92))/1.05
  Vlivermale=((576.9*(Height_male_pediatric_till18var/100) + 8.9*Weight_male_pediatric_till18var - 159.7)/1000)/1.05
  
  Vblamale0_1=((10^(0.7891*(log10(Weight_male_pediatric_till18var)+0.004132*Height_male_pediatric_till18var+1.8117)))/1000)/2 #arterial blood (0-1y)
  Vblamale0_1= ifelse((agemultiplemale <1), Vblamale0_1, 0)
  Vblamale1_15=((10^(0.6459*(log10(Weight_male_pediatric_till18var))+0.002743*(Height_male_pediatric_till18var)+2.0324))/1000)/2 #arterial blood (1-15y)
  Vblamale1_15= ifelse((agemultiplemale >1), Vblamale1_15, 0)
  Vblamale=Vblamale0_1+Vblamale1_15
  
  Vblvmale0_1=((10^(0.7891*(log10(Weight_male_pediatric_till18var)+0.004132*Height_male_pediatric_till18var+1.8117)))/1000)/2 #venous blood (0-1y)
  Vblvmale0_1= ifelse((agemultiplemale <1), Vblvmale0_1, 0)
  Vblvmale1_15=((10^(0.6459*(log10(Weight_male_pediatric_till18var))+0.002743*(Height_male_pediatric_till18var)+2.0324))/1000)/2 #venous blood (1-15y)
  Vblvmale1_15= ifelse((agemultiplemale >1), Vblvmale1_15, 0)
  Vblvmale=Vblvmale0_1+Vblvmale1_15
  
  Vrestmale=Weight_male_pediatric_till18var-Vblvmale-Vblamale-Vlivermale-Vgutmale-Vspleenmale-Vskinmale-Vmusclemale-Vkidneymale-Vheartmale-Vbonemale-Vadiposemale-Vlungmale-Vbrainmale #rest tissue
  Vrestmale[Vrestmale<0]<-0.01 #used to avoid negative values in Vrestmale
  
  #FEMALE
  Vbrainfemale= (10*(agemultiplefemale+0.315)/(9+6.92*agemultiplefemale))/1.04 #brain total
  Vbbfemale=0.05*Vbrainfemale #brain blood
  Vccsffemale=0.143 #cranial CSF
  Vscsffemale=(1.94*Weight_female_pediatric_till18var+0.13)/1000 #spinal CSF
  Vscsffemale[Vscsffemale>((0.143/0.8)*0.2)] <- (0.143/0.8)*0.2 #capped at 20% of total CSF (same as adult)
  Vbrainendofemale=Vbrainfemale*0.005 #endothelial cells
  Vbmfemale=Vbrainfemale-Vbrainendofemale-Vbbfemale-Vccsffemale-Vscsffemale #brain mass
  
  Vlungfemale=((31.46*(Height_female_pediatric_till18var/100) * Weight_female_pediatric_till18var^0.5 + 1.43 + 35.3*(Height_female_pediatric_till18var/100) * Weight_female_pediatric_till18var^0.5 +1.53)/1000)/1.05
  
  Vadiposefemale0_1=((908.4 + 0.706*(Weight_female_pediatric_till18var*1000) - 53*Height_female_pediatric_till18var + 358.5*1 - 3.057*(agemultiplefemale*365))/1000)/0.92 #adipose (0-1y)
  Vadiposefemale0_1[Vadiposefemale0_1<0]<-0.01
  Vadiposefemale0_1 = ifelse(agemultiplefemale < 1, Vadiposefemale0_1, 0)
  Vadiposefemale1_3=((908.4 + 0.706*(Weight_female_pediatric_till18var*1000) - 53*Height_female_pediatric_till18var + 358.5*1 - 3.057*(1.1*365))/1000)/0.92 #adipose (1-3y)
  Vadiposefemale1_3[Vadiposefemale1_3<0]<-0.01
  Vadiposefemale1_3 = ifelse((agemultiplefemale > 1), Vadiposefemale1_3, 0)
  Vadiposefemale1_3 = ifelse((agemultiplefemale <3), Vadiposefemale1_3, 0)
  Vadiposefemale3_12=(0.642*Weight_female_pediatric_till18var - 0.12*Height_female_pediatric_till18var - 0.606*agemultiplefemale+8.98)/0.92 #adipose (3-12y)
  Vadiposefemale3_12[Vadiposefemale3_12<0]<-0.01
  Vadiposefemale3_12 = ifelse((agemultiplefemale > 3), Vadiposefemale3_12, 0)
  Vadiposefemale3_12 = ifelse((agemultiplefemale <12.3), Vadiposefemale3_12, 0)
  Vadiposefemale12=(1.61*Weight_female_pediatric_till18var)/(Height_female_pediatric_till18var/100) - 38.3 #adipose (>12y)
  Vadiposefemale12[Vadiposefemale12<0]<-0.01
  Vadiposefemale12= ifelse((agemultiplefemale >12.3), Vadiposefemale12, 0)
  Vadiposefemale=Vadiposefemale0_1+Vadiposefemale1_3+Vadiposefemale3_12+Vadiposefemale12
  
  Vbonefemale0_1=(((77.24 + 24.94*Weight_female_pediatric_till18var + 0.21 * (agemultiplefemale*365) - 1.889*Height_female_pediatric_till18var)/0.33)/1000)/1.3 #bone(0-1y)
  Vbonefemale0_1= ifelse((agemultiplefemale <1), Vbonefemale0_1, 0)
  Vbonefemale1_3=(((77.24 + 24.94*Weight_female_pediatric_till18var + 0.21 * (1.1*365) - 1.889*Height_female_pediatric_till18var)/0.33)/1000)/1.3 #bone (1-3y)
  Vbonefemale1_3[Vbonefemale1_3<0]<-0.01
  Vbonefemale1_3= ifelse((agemultiplefemale <3), Vbonefemale1_3, 0)
  Vbonefemale1_3= ifelse((agemultiplefemale >1), Vbonefemale1_3, 0)
  Vbonefemale3_18=(((7.4*Height_female_pediatric_till18var + 28.9*Weight_female_pediatric_till18var - 789.6)/0.4)/1000)/1.3 #bone (3-18y)
  Vbonefemale3_18= ifelse((agemultiplefemale >3), Vbonefemale3_18, 0)
  Vbonefemale=Vbonefemale0_1+Vbonefemale1_3+Vbonefemale3_18
  
  Vheartfemale=((19.99*(Height_female_pediatric_till18var/100)*Weight_female_pediatric_till18var^0.5 - 1.53)/1000)/1.05
  Vkidneyfemale=(4.214*Weight_female_pediatric_till18var^0.823 + 4.456*Weight_female_pediatric_till18var^0.795)/1000
  Vmusclefemale=(0.3 + ((0.489-0.3)/18)*agemultiplefemale)*(Weight_female_pediatric_till18var-Vadiposefemale*0.92)/1.04
  Vskinfemale=(BSA_female_pediatric_till18/1000)*45.655+(BSA_female_pediatric_till18/1000)*1240
  Vspleenfemale=((9.36*(Height_female_pediatric_till18var /100)*Weight_female_pediatric_till18var^0.5+7.98)/1000)/1.06
  Vgutfemale=(0.021* (Weight_female_pediatric_till18var-Vadiposefemale*0.92))/1.05
  Vliverfemale=((674.3*(Height_female_pediatric_till18var/100) + 6.5*Weight_female_pediatric_till18var - 214.4)/1000)/1.05
  
  Vblafemale0_1=((10^(0.7891*(log10(Weight_female_pediatric_till18var)+0.004132*Height_female_pediatric_till18var+1.8117)))/1000)/2 #arterial blood (0-1y)
  Vblafemale0_1= ifelse((agemultiplefemale <1), Vblafemale0_1, 0)
  Vblafemale1_6=((10^(0.6459*(log10(Weight_female_pediatric_till18var))+0.002743*(Height_female_pediatric_till18var)+2.0324))/1000)/2 #arterial blood (3-6y)
  Vblafemale1_6= ifelse((agemultiplefemale >1), Vblafemale1_6, 0)
  Vblafemale1_6= ifelse((agemultiplefemale <6), Vblafemale1_6, 0)
  Vblafemale6_15=((10^(0.6412*(log10(Weight_female_pediatric_till18var))+0.00127*(Height_female_pediatric_till18var)+2.2169))/1000)/2 #arterial blood (6-15y)
  Vblafemale6_15= ifelse((agemultiplefemale >1), Vblafemale6_15, 0)
  Vblafemale=Vblafemale0_1+Vblafemale1_6+Vblafemale6_15
  
  Vblvfemale0_1=((10^(0.7891*(log10(Weight_female_pediatric_till18var)+0.004132*Height_female_pediatric_till18var+1.8117)))/1000)/2 #venous blood (0-1y)
  Vblvfemale0_1= ifelse((agemultiplefemale <1), Vblvfemale0_1, 0)
  Vblvfemale1_6=((10^(0.6459*(log10(Weight_female_pediatric_till18var))+0.002743*(Height_female_pediatric_till18var)+2.0324))/1000)/2 #venous blood (1-6y)
  Vblvfemale1_6= ifelse((agemultiplefemale >1), Vblvfemale1_6, 0)
  Vblvfemale1_6= ifelse((agemultiplefemale <6), Vblvfemale1_6, 0)
  Vblvfemale6_15=((10^(0.6412*(log10(Weight_female_pediatric_till18var))+0.00127*(Height_female_pediatric_till18var)+2.2169))/1000)/2 #venous blood (6-15y)
  Vblvfemale6_15= ifelse((agemultiplefemale >1), Vblvfemale6_15, 0)
  Vblvfemale=Vblvfemale0_1+Vblvfemale1_6+Vblvfemale6_15
  
  Vrestfemale=Weight_female_pediatric_till18var-Vblvfemale-Vblafemale-Vliverfemale-Vgutfemale-Vspleenfemale-Vskinfemale-Vmusclefemale-Vkidneyfemale-Vheartfemale-Vbonefemale-Vadiposefemale-Vlungfemale-Vbrainfemale #rest tissue
  Vrestfemale[Vrestfemale<0]<-0.01 #used to avoid negative values in Vrestmale
}

#tissue blood/CSF flows (L/h)-------------------------------------------------------------
#MALE
{
  Qcaroutmale= BSA_male_pediatric_till18 * (110 + (184.974 * (exp(-0.0378 * agemultiplemale) - exp(-0.2477 * agemultiplemale)))) #cardiac output
  Qbrainmale=Qcaroutmale* (( 10 + 2290 *(exp(-0.608*agemultiplemale) - exp(-0.639*agemultiplemale)))/100) #bloodflow brain
  
  Qproductionratemale=0.024 #CSF production
  QproductionrateCVmale=rnorm(N,0,0.1)
  Q_productionratemale= rep(Qproductionratemale*exp(QproductionrateCVmale))
  
  Qbulkmale=0.25*Qproductionratemale #bulk flow brain to CSF
  QbulkCVmale=rnorm(N,0,0.08)
  Q_bulkmale= rep(Qbulkmale*exp(QbulkCVmale))
  
  Qssinkmale=0.38*(0.75*Qproductionratemale+Qbulkmale) #flow spinal CSF to blood
  QssinkCVmale=rnorm(N,0,0.3)
  Q_ssinkmale= rep(Qssinkmale*exp(QssinkCVmale)) 
  
  Qsoutmale=0.9*Qssinkmale #flow cranial CSF to spinal CSF
  QsoutCVmale=rnorm(N,0,1)
  Q_soutmale= rep(Qsoutmale*exp(QsoutCVmale))
  
  Qsinmale=Q_ssinkmale+Q_soutmale #flow spinal CSF to cranial CSF
  Qcsinkmale=0.75*Q_productionratemale+Q_bulkmale-Qsinmale+Q_soutmale #flow cranial CSF to blood
  
  Qadiposemale=Qcaroutmale*0.05
  Qbonemale=Qcaroutmale*0.05
  Qheartmale=Qcaroutmale*0.04
  Qkidneymale=Qcaroutmale* (( 4.53 + (14.63*agemultiplemale^1/(0.188^1 + agemultiplemale^1)))/100)
  Qmusclemale=Qcaroutmale* ((6.03 + (12*agemultiplemale^2.5/(11^2.5 + agemultiplemale^2.5)))/100)
  Qskinmale=Qcaroutmale* ((1.0335 + (4*agemultiplemale^5/(5.16^5 + agemultiplemale^5)))/100)
  Qspleenmale=Qcaroutmale*0.02
  Qgutmale=Qcaroutmale*0.15
  Qhamale=Qcaroutmale*0.065
  Qlivermale=Qcaroutmale*0.235
  Qrestmale=Qcaroutmale-Qbrainmale-Qadiposemale-Qbonemale-Qheartmale-Qkidneymale-Qmusclemale-Qskinmale-Qspleenmale-Qgutmale-Qhamale
  Qrestmaleneg=ifelse (Qrestmale<0,Qrestmale,0)
  Qlungmale=Qcaroutmale*1-Qrestmaleneg # if Qrestmale would become negative Qlungmale is Qcarout - the negative value (so, increase in Qlung) to keep fluid flow balance, otherwise fraction of CO=1
  Qrestmale[Qrestmale<0]<-0.1 #included to set negative restflow to 0.1
  
  #FEMALE
  Qcaroutfemale= BSA_female_pediatric_till18 * (110 + (184.974 * (exp(-0.0378 * agemultiplefemale) - exp(-0.2477 * agemultiplefemale)))) #cardiac output
  Qbrainfemale=Qcaroutfemale * (( 10 + 2290 *(exp(-0.608*agemultiplefemale) - exp(-0.639*agemultiplefemale)))/100) #bloodflow brain
  
  Qproductionratefemale=0.024 # CSF production
  QproductionrateCVfemale=rnorm(NF,0,0.1)
  Q_productionratefemale= Qproductionratefemale*exp(QproductionrateCVfemale)
  
  Qbulkfemale=0.25*Qproductionratefemale #bulk flow brain to CSF
  QbulkCVfemale=rnorm(NF,0,0.08)
  Q_bulkfemale= Qbulkfemale*exp(QbulkCVfemale)
  
  Qssinkfemale=0.38*(0.75*Qproductionratefemale+Qbulkfemale) #flow spinal CSF to blood
  QssinkCVfemale=rnorm(NF,0,0.3)
  Q_ssinkfemale= Qssinkfemale*exp(QssinkCVfemale) 
  
  Qsoutfemale=0.9*Qssinkfemale #flow cranial CSF to spinal CSF
  QsoutCVfemale=rnorm(NF,0,1)
  Q_soutfemale= Qsoutfemale*exp(QsoutCVfemale)
  
  Qsinfemale=Q_ssinkfemale+Q_soutfemale #flow spinal CSF to cranial CSF
  Qcsinkfemale=0.75*Q_productionratefemale+Q_bulkfemale-Qsinfemale+Q_soutfemale #flow cranial CSF to blood

  Qadiposefemale=Qcaroutfemale*(( 5 + (3.59 * agemultiplefemale^5/(14.49^5 + agemultiplefemale^5)))/100)
  Qbonefemale=Qcaroutfemale*0.05
  Qheartfemale=Qcaroutfemale*0.05
  Qkidneyfemale=Qcaroutfemale*(( 4.53 + (13*agemultiplefemale^1.15/(0.188^1.15 + agemultiplefemale^1.15)))/100)
  Qmusclefemale=Qcaroutfemale* ((6.03 + (7*agemultiplefemale^2.5/(12^2.5 + agemultiplefemale^2.5)))/100)
  Qskinfemale=Qcaroutfemale* ((1.0335 + (4*agemultiplefemale^5/(5.16^5 + agemultiplefemale^5)))/100)
  Qspleenfemale=Qcaroutfemale*0.03
  Qgutfemale=Qcaroutfemale*0.17
  Qhafemale=Qcaroutfemale*0.065
  Qliverfemale=Qcaroutfemale*0.265
  Qrestfemale=Qcaroutfemale-Qbrainfemale-Qadiposefemale-Qbonefemale-Qheartfemale-Qkidneyfemale-Qmusclefemale-Qskinfemale-Qspleenfemale-Qgutfemale-Qhafemale
  Qrestfemaleneg=ifelse (Qrestfemale<0,Qrestfemale,0)
  Qlungfemale=Qcaroutfemale*1-Qrestfemaleneg # # if Qrestmale would become negative Qlungmale is Qcarout - the negative value (so, increase in Qlung) to keep fluid flow balance, otherwise fraction of CO=1
  Qrestfemale[Qrestfemale<0]<-0.1 #included to set negative restflow to 0.1
}

#Fractions unbound
Fubm=0.5          # Fraction unbound brain mass, morphine
Fupl=0.64         # Fraction unbound plasma, morhine
Fubb=0.64/1.14    # Fraction unbound blood (Fupl/BP), morphine           
Fuccsf=1          # Fraction unbound cranial CSF, morphine
Fuscsf=1          # Fraction unbound spinal CSF, morphine
FubmM=0.99        # Fraction unbound brain mass, M6G
FuplM=0.83        # Fraction unbound plasma, M6G
FubbM=0.83        # Fraction unbound blood (=Fupl), M6G 
FuccsfM=1         # Fraction unbound cranial CSF, M6G
FuscsfM=1         # Fraction unbound spinal CSF, M6G

#Hematocrit
#MALE
Hematocritmale=(53 - ((43.0 * agemultiplemale^1.12 / (0.05^1.12 + agemultiplemale^1.12)) * (1 + (-0.93 * agemultiplemale^0.25 / (0.10^0.25 + agemultiplemale^0.25)))))/100
HematocritmaleCV=rnorm(N,0,0.065)
Hematocrit_male= Hematocritmale*exp(HematocritmaleCV)

#FEMALE
Hematocritfemale=(53 - ((37.4 * agemultiplefemale^1.12 / (0.05^1.12 + agemultiplefemale^1.12)) * (1 + (-0.80 * agemultiplefemale^0.25 / (0.10^0.25 + agemultiplefemale^0.25)))))/100
HematocritfemaleCV=rnorm(NF,0,0.071)
Hematocrit_female=Hematocritfemale*exp(HematocritfemaleCV)

#Blood-plasma ratio
# BP=1-Ht + EP*Ht 
BPmale=1-Hematocrit_male + 1.34*Hematocrit_male  #blood plasma ratio, morphine
BPMmale=1-Hematocrit_male + 0.15*Hematocrit_male #blood plasma ratio, M6G

BPfemale=1-Hematocrit_female + 1.34*Hematocrit_female  #blood plasma ratio, morphine
BPMfemale=1-Hematocrit_female + 0.15*Hematocrit_female #blood plasma ratio, M6G

FMformedmale=0.1*1.62                              #fraction of Morphine converted into M6G, corrected for difference in molecular weight
FMformedCVmale=rnorm(N,0,0.0)
FM_formedmale=FMformedmale*exp(FMformedCVmale)

FMformedfemale=0.1*1.62                            #fraction of Morphine converted into M6G, corrected for difference in molecular weight
FMformedCVfemale=rnorm(N,0,0.0)
FM_formedfemale=FMformedfemale*exp(FMformedCVfemale)

#partitioning coefficients-----------------------------------------------------
#MALE tissue composition
{
  FractionEWadiposemale= (32.154 - 2.7863 * log10(agemultiplemale))*(14.1/18/100)                    #EW: extracellular water
  FractionIWadiposemale= (32.154 - 2.7863 * log10(agemultiplemale))*(3.9/18/100)                     #IW: intracellular water
  FractionNLadiposemale= (35.5 + 43.46 * agemultiplemale /(1.5 + agemultiplemale))*(79/79.2/100)     #NL: neutral lipid
  FractionNPadiposemale= (35.5 + 43.46 * agemultiplemale /(1.5 + agemultiplemale))*(0.2/79.2/100)    #NP: neutral phospholipid
  
  FractionEWbonemale=(64.179 - 1.2697 * agemultiplemale)*(9.8/43.9/100)
  FractionIWbonemale=(64.179 - 1.2697 * agemultiplemale)*(34.1/43.9/100)
  FractionNLbonemale= (0.2 + 0.3655 * agemultiplemale)*(7.4/7.51/100)
  FractionNPbonemale= (0.2 + 0.3655 * agemultiplemale)*(0.11/7.51/100)
  
  FractionEWgutmale= (75.378 - 0.3932 * log10(agemultiplemale))*(26.7/71.8/100)
  FractionIWgutmale=  (75.378 - 0.3932 * log10(agemultiplemale))*(45.1/71.8/100)
  FractionNLgutmale= (2.5 + 0.185 * agemultiplemale)*(4.87/6.5/100)
  FractionNPgutmale= (2.5 + 0.185 * agemultiplemale)*(1.63/6.5/100)
  
  FractionEWheartmale= (84.523 - 0.4249 * agemultiplemale)*(31.3/75.8/100)
  FractionIWheartmale= (84.523 - 0.4249 * agemultiplemale)*(44.5/75.8/100)
  FractionNLheartmale= (2.3159 + 0.0797 * agemultiplemale)*(1.15/2.81/100)
  FractionNPheartmale= (2.3159 + 0.0797 * agemultiplemale)*(1.66/2.81/100)
  
  FractionEWkidneymale= (83.278 - 0.2162 * agemultiplemale)*(28.3/78.3/100)
  FractionIWkidneymale= (83.278 - 0.2162 * agemultiplemale)*(50/78.3/100)
  FractionNLkidneymale= (2.73 + 1.995 * agemultiplemale /(2.59 + agemultiplemale))*(2.07/3.69/100)
  FractionNPkidneymale= (2.73 + 1.995 * agemultiplemale /(2.59 + agemultiplemale))*(1.62/3.69/100)
  
  FractionEWlivermale= (75.69 - 0.573 * log10(agemultiplemale))*(16.5/75.1/100)
  FractionIWlivermale= (75.69 - 0.573 * log10(agemultiplemale))*(58.6/75.1/100)
  FractionNLlivermale= (3 + 3.089 * agemultiplemale/(1.8 + agemultiplemale))*(3.48/6/100)
  FractionNPlivermale= (3 + 3.089 * agemultiplemale/(1.8 + agemultiplemale))*(2.52/6/100)
  
  FractionEWlungmale= (80.973 - 0.4916 * log10(agemultiplemale))*(34.8/81.1/100)
  FractionIWlungmale= (80.973 - 0.4916 * log10(agemultiplemale))*(46.3/81.1/100)
  FractionNLlungmale= (1.857 - 0.211 * log10(agemultiplemale))*(0.3/1.2/100)
  FractionNPlungmale= (1.857 - 0.211 * log10(agemultiplemale))*(0.9/1.2/100)
  
  FractionEWmusclemale= (77.211 - 0.4321 * log10(agemultiplemale))*(9.1/76/100)
  FractionIWmusclemale= (77.211 - 0.4321 * log10(agemultiplemale))*(66.9/76/100)
  FractionNLmusclemale= (1.9852 + 0.0649 * agemultiplemale)*(2.38/3.1/100)
  FractionNPmusclemale= (1.9852 + 0.0649 * agemultiplemale)*(0.72/3.1/100)
  
  FractionEWskinmale= (72.395 - 1.1462 * log10(agemultiplemale))*(62.3/71.77/100)
  FractionIWskinmale= (72.395 - 1.1462 * log10(agemultiplemale))*(9.47/71.77/100)
  FractionNLskinmale=3.95*(2.84/3.95/100)
  FractionNPskinmale=3.95*(1.11/3.95/100)
  
  FractionEWspleenmale= (79.952 - 0.4178 * log10(agemultiplemale))*(20.8/78.7/100)
  FractionIWspleenmale= (79.952 - 0.4178 * log10(agemultiplemale))*(57.9/78.7/100)
  FractionNLspleenmale=(1.5 + 0.015 * agemultiplemale)*(2.01/3.99/100)
  FractionNPspleenmale=(1.5 + 0.015 * agemultiplemale)*(1.98/3.99/100)
  
  FractionNLplasmamale= (0.5578 + 0.036 * log10(agemultiplemale))*(0.35/0.57/100)
  FractionNPplasmamale= (0.5578 + 0.036 * log10(agemultiplemale))*(0.22/0.57/100)
  
  FractionIWRBCmale=66/100
  FractionNLRBCmale=0.3*(0.17/0.46/100)
  FractionNPRBCmale=0.3*(0.29/0.46/100)
  
  Pow=10^(0.89)       #octanol water partitioning, morphine
  Povo=10^(-0.35765)  #calculated using simcyp, olive oil water partitioning, morphine
  pka=8.21
  KuBCmale=(Hematocrit_male-1+BPmale)/(Fubb*Hematocrit_male)
  KaAPmale=(KuBCmale-(((1+10^(pka-7.22))/(1+10^(pka-7.4)))*FractionIWRBCmale)-((Pow*FractionNLRBCmale+(0.3*Pow+0.7)*FractionNPRBCmale)/(1+10^(pka-7.4))))*((1+10^(pka-7.4))/(0.44*(10^(pka-7.22))))
  
  #calculation partitioning coefficients (rodgers and rowlands), morphine
  Kpadiposemale=(FractionEWadiposemale+(((1+10^(pka-7))*FractionIWadiposemale)/(1+10^(pka-7.4)))+((Povo*FractionNLadiposemale+(0.3*Povo+0.7)*FractionNPadiposemale)/(1+10^(pka-7.4)))+((KaAPmale*0.4*10^(pka-7))/(1+10^(pka-7.4))))*Fupl
  Kplungmale=(FractionEWlungmale+(((1+10^(pka-7))*FractionIWlungmale)/(1+10^(pka-7.4)))+((Pow*FractionNLlungmale+(0.3*Pow+0.7)*FractionNPlungmale)/(1+10^(pka-7.4))) + ((KaAPmale*0.5*10^(pka-7))/(1+10^(pka-7.4)))) * Fupl
  Kpbonemale=(FractionEWbonemale+(((1+10^(pka-7))*FractionIWbonemale)/(1+10^(pka-7.4)))+((Pow*FractionNLbonemale+(0.3*Pow+0.7)*FractionNPbonemale)/(1+10^(pka-7.4))) + ((KaAPmale*0.67*10^(pka-7))/(1+10^(pka-7.4)))) * Fupl
  Kpheartmale=(FractionEWheartmale+(((1+10^(pka-7))*FractionIWheartmale)/(1+10^(pka-7.4)))+((Pow*FractionNLheartmale+(0.3*Pow+0.7)*FractionNPheartmale)/(1+10^(pka-7.4))) + ((KaAPmale*3.07*10^(pka-7))/(1+10^(pka-7.4)))) * Fupl
  Kpkidneymale=(FractionEWkidneymale+(((1+10^(pka-7))*FractionIWkidneymale)/(1+10^(pka-7.4)))+((Pow*FractionNLkidneymale+(0.3*Pow+0.7)*FractionNPkidneymale)/(1+10^(pka-7.4))) + ((KaAPmale*2.48*10^(pka-7))/(1+10^(pka-7.4)))) * Fupl
  Kpmusclemale=(FractionEWmusclemale+(((1+10^(pka-7))*FractionIWmusclemale)/(1+10^(pka-7.4)))+((Pow*FractionNLmusclemale+(0.3*Pow+0.7)*FractionNPmusclemale)/(1+10^(pka-7.4))) + ((KaAPmale*2.49*10^(pka-7))/(1+10^(pka-7.4)))) * Fupl
  Kpskinmale=(FractionEWskinmale+(((1+10^(pka-7))*FractionIWskinmale)/(1+10^(pka-7.4)))+((Pow*FractionNLskinmale+(0.3*Pow+0.7)*FractionNPskinmale)/(1+10^(pka-7.4))) + ((KaAPmale*1.32*10^(pka-7))/(1+10^(pka-7.4)))) * Fupl
  Kpspleenmale=(FractionEWspleenmale+(((1+10^(pka-7))*FractionIWspleenmale)/(1+10^(pka-7.4)))+((Pow*FractionNLspleenmale+(0.3*Pow+0.7)*FractionNPspleenmale)/(1+10^(pka-7.4))) + ((KaAPmale*2.81*10^(pka-7))/(1+10^(pka-7.4)))) * Fupl
  Kpgutmale=(FractionEWgutmale+(((1+10^(pka-7))*FractionIWgutmale)/(1+10^(pka-7.4)))+((Pow*FractionNLgutmale+(0.3*Pow+0.7)*FractionNPgutmale)/(1+10^(pka-7.4))) + ((KaAPmale*2.84*10^(pka-7))/(1+10^(pka-7.4)))) * Fupl
  Kplivermale=(FractionEWlivermale+(((1+10^(pka-7))*FractionIWlivermale)/(1+10^(pka-7.4)))+((Pow*FractionNLlivermale+(0.3*Pow+0.7)*FractionNPlivermale)/(1+10^(pka-7.4))) + ((KaAPmale*5.09*10^(pka-7))/(1+10^(pka-7.4)))) * Fupl
  Kprestmale=1
  
  PowM=10^(-2.9)     #octanol water partitioning, M6G
  PovoM=10^(-4.5835) #calculated using simcyp, olive oil water partitioning, M6G
  pkab1=9.12
  pkaa1=2.87
  KuBCMmale=(Hematocrit_male-1+BPMmale)/(FubbM*Hematocrit_male)
  KaAPMmale=(KuBCMmale-(((1+(10^(pkab1-7.22)+10^(7.22-pkaa1)))/(1+(10^(pkab1-7.4)+10^(7.4-pkaa1))))*FractionIWRBCmale)-((PowM*FractionNLRBCmale+(0.3*PowM+0.7)*FractionNPRBCmale)/(1+(10^(pkab1-7.4)+10^(7.4-pkaa1)))))*((1+(10^(pkab1-7.4)+10^(7.4-pkaa1)))/(0.44*((10^(pkab1-7.22)+10^(7.22-pkaa1)))))
  KaAPMmale[KaAPMmale<0]=0

  #calculation partitioning coefficients (rodgers and rowlands), M6G
  KpscalarM=0.5
  KpMadiposemale=(FractionEWadiposemale+(((1+10^(pkab1-7)+10^(7-pkaa1)+10^(pkab1-pkaa1))*FractionIWadiposemale)/(1+(10^(pkab1-7.4)+10^(7.4-pkaa1)+10^(pkab1-pkaa1))))+((PovoM*FractionNLadiposemale+(0.3*PovoM+0.7)*FractionNPadiposemale)/(1+(10^(pkab1-7.4)+10^(7.4-pkaa1)+10^(pkab1-pkaa1))))+((KaAPMmale*0.4*(10^(pkab1-7)+10^(7-pkaa1)))/(1+(10^(pkab1-7.4)+10^(7.4-pkaa1)+10^(pkab1-pkaa1)))))*FuplM*KpscalarM
  KpMlungmale=(FractionEWlungmale+(((1+10^(pkab1-6.7)+10^(6.7-pkaa1)+10^(pkab1-pkaa1))*FractionIWlungmale)/(1+(10^(pkab1-7.4)+10^(7.4-pkaa1)+10^(pkab1-pkaa1))))+((PowM*FractionNLlungmale+(0.3*PowM+0.7)*FractionNPlungmale)/(1+(10^(pkab1-7.4)+10^(7.4-pkaa1)+10^(pkab1-pkaa1))))+((KaAPMmale*0.5*(10^(pkab1-6.7)+10^(6.7-pkaa1)))/(1+(10^(pkab1-7.4)+10^(7.4-pkaa1)+10^(pkab1-pkaa1)))))*FuplM*KpscalarM
  KpMbonemale=(FractionEWbonemale+(((1+10^(pkab1-7)+10^(7-pkaa1)+10^(pkab1-pkaa1))*FractionIWbonemale)/(1+(10^(pkab1-7.4)+10^(7.4-pkaa1)+10^(pkab1-pkaa1))))+((PowM*FractionNLbonemale+(0.3*PowM+0.7)*FractionNPbonemale)/(1+(10^(pkab1-7.4)+10^(7.4-pkaa1)+10^(pkab1-pkaa1))))+((KaAPMmale*0.67*(10^(pkab1-7)+10^(7-pkaa1)))/(1+(10^(pkab1-7.4)+10^(7.4-pkaa1)+10^(pkab1-pkaa1)))))*FuplM*KpscalarM
  KpMheartmale=(FractionEWheartmale+(((1+10^(pkab1-7)+10^(7-pkaa1)+10^(pkab1-pkaa1))*FractionIWheartmale)/(1+(10^(pkab1-7.4)+10^(7.4-pkaa1)+10^(pkab1-pkaa1))))+((PowM*FractionNLheartmale+(0.3*PowM+0.7)*FractionNPheartmale)/(1+(10^(pkab1-7.4)+10^(7.4-pkaa1)+10^(pkab1-pkaa1))))+((KaAPMmale*3.07*(10^(pkab1-7)+10^(7-pkaa1)))/(1+(10^(pkab1-7.4)+10^(7.4-pkaa1)+10^(pkab1-pkaa1)))))*FuplM*KpscalarM
  KpMkidneymale=(FractionEWkidneymale+(((1+10^(pkab1-7.2)+10^(7.2-pkaa1)+10^(pkab1-pkaa1))*FractionIWkidneymale)/(1+(10^(pkab1-7.4)+10^(7.4-pkaa1)+10^(pkab1-pkaa1))))+((PowM*FractionNLkidneymale+(0.3*PowM+0.7)*FractionNPkidneymale)/(1+(10^(pkab1-7.4)+10^(7.4-pkaa1)+10^(pkab1-pkaa1))))+((KaAPMmale*2.48*(10^(pkab1-7.2)+10^(7.2-pkaa1)))/(1+(10^(pkab1-7.4)+10^(7.4-pkaa1)+10^(pkab1-pkaa1)))))*FuplM*KpscalarM
  KpMmusclemale=(FractionEWmusclemale+(((1+10^(pkab1-7)+10^(7-pkaa1)+10^(pkab1-pkaa1))*FractionIWmusclemale)/(1+(10^(pkab1-7.4)+10^(7.4-pkaa1)+10^(pkab1-pkaa1))))+((PowM*FractionNLmusclemale+(0.3*PowM+0.7)*FractionNPmusclemale)/(1+(10^(pkab1-7.4)+10^(7.4-pkaa1)+10^(pkab1-pkaa1))))+((KaAPMmale*2.49*(10^(pkab1-7)+10^(7-pkaa1)))/(1+(10^(pkab1-7.4)+10^(7.4-pkaa1)+10^(pkab1-pkaa1)))))*FuplM*KpscalarM
  KpMskinmale=(FractionEWskinmale+(((1+10^(pkab1-7)+10^(7-pkaa1)+10^(pkab1-pkaa1))*FractionIWskinmale)/(1+(10^(pkab1-7.4)+10^(7.4-pkaa1)+10^(pkab1-pkaa1))))+((PowM*FractionNLskinmale+(0.3*PowM+0.7)*FractionNPskinmale)/(1+(10^(pkab1-7.4)+10^(7.4-pkaa1)+10^(pkab1-pkaa1))))+((KaAPMmale*1.32*(10^(pkab1-7)+10^(7-pkaa1)))/(1+(10^(pkab1-7.4)+10^(7.4-pkaa1)+10^(pkab1-pkaa1)))))*FuplM*KpscalarM
  KpMspleenmale=(FractionEWspleenmale+(((1+10^(pkab1-7)+10^(7-pkaa1)+10^(pkab1-pkaa1))*FractionIWspleenmale)/(1+(10^(pkab1-7.4)+10^(7.4-pkaa1)+10^(pkab1-pkaa1))))+((PowM*FractionNLspleenmale+(0.3*PowM+0.7)*FractionNPspleenmale)/(1+(10^(pkab1-7.4)+10^(7.4-pkaa1)+10^(pkab1-pkaa1))))+((KaAPMmale*2.81*(10^(pkab1-7)+10^(7-pkaa1)))/(1+(10^(pkab1-7.4)+10^(7.4-pkaa1)+10^(pkab1-pkaa1)))))*FuplM*KpscalarM
  KpMgutmale=(FractionEWgutmale+(((1+10^(pkab1-7)+10^(7-pkaa1)+10^(pkab1-pkaa1))*FractionIWgutmale)/(1+(10^(pkab1-7.4)+10^(7.4-pkaa1)+10^(pkab1-pkaa1))))+((PowM*FractionNLgutmale+(0.3*PowM+0.7)*FractionNPgutmale)/(1+(10^(pkab1-7.4)+10^(7.4-pkaa1)+10^(pkab1-pkaa1))))+((KaAPMmale*2.84*(10^(pkab1-7)+10^(7-pkaa1)))/(1+(10^(pkab1-7.4)+10^(7.4-pkaa1)+10^(pkab1-pkaa1)))))*FuplM*KpscalarM
  KpMlivermale=(FractionEWlivermale+(((1+10^(pkab1-7)+10^(7-pkaa1)+10^(pkab1-pkaa1))*FractionIWlivermale)/(1+(10^(pkab1-7.4)+10^(7.4-pkaa1)+10^(pkab1-pkaa1))))+((PowM*FractionNLlivermale+(0.3*PowM+0.7)*FractionNPlivermale)/(1+(10^(pkab1-7.4)+10^(7.4-pkaa1)+10^(pkab1-pkaa1))))+((KaAPMmale*5.09*(10^(pkab1-7)+10^(7-pkaa1)))/(1+(10^(pkab1-7.4)+10^(7.4-pkaa1)+10^(pkab1-pkaa1)))))*FuplM*KpscalarM
  KpMrestmale=1*KpscalarM
  
  #FEMALE tissue composition
  FractionEWadiposefemale= (32.154 - 2.7863 * log10(agemultiplefemale))*(14.1/18/100)                     #extracellular water
  FractionIWadiposefemale= (32.154 - 2.7863 * log10(agemultiplefemale))*(3.9/18/100)                      #intracellular water
  FractionNLadiposefemale= (35.5 + 43.46 * agemultiplefemale /(1.5 + agemultiplefemale))*(79/79.2/100)    #neutral lipid
  FractionNPadiposefemale= (35.5 + 43.46 * agemultiplefemale /(1.5 + agemultiplefemale))*(0.2/79.2/100)   #neutral phospholipid
  
  FractionEWbonefemale=(64.179 - 1.2697 * agemultiplefemale)*(9.8/43.9/100)
  FractionIWbonefemale=(64.179 - 1.2697 * agemultiplefemale)*(34.1/43.9/100)
  FractionNLbonefemale= (0.2 + 0.3655 * agemultiplefemale)*(7.4/7.51/100)
  FractionNPbonefemale= (0.2 + 0.3655 * agemultiplefemale)*(0.11/7.51/100)
  
  FractionEWgutfemale= (75.378 - 0.3932 * log10(agemultiplefemale))*(26.7/71.8/100)
  FractionIWgutfemale=  (75.378 - 0.3932 * log10(agemultiplefemale))*(45.1/71.8/100)
  FractionNLgutfemale= (2.5 + 0.185 * agemultiplefemale)*(4.87/6.5/100)
  FractionNPgutfemale= (2.5 + 0.185 * agemultiplefemale)*(1.63/6.5/100)
  
  FractionEWheartfemale= (84.523 - 0.4249 * agemultiplefemale)*(31.3/75.8/100)
  FractionIWheartfemale= (84.523 - 0.4249 * agemultiplefemale)*(44.5/75.8/100)
  FractionNLheartfemale= (2.3159 + 0.0797 * agemultiplefemale)*(1.15/2.81/100)
  FractionNPheartfemale= (2.3159 + 0.0797 * agemultiplefemale)*(1.66/2.81/100)
  
  FractionEWkidneyfemale= (83.278 - 0.2162 * agemultiplefemale)*(28.3/78.3/100)
  FractionIWkidneyfemale= (83.278 - 0.2162 * agemultiplefemale)*(50/78.3/100)
  FractionNLkidneyfemale= (2.73 + 1.995 * agemultiplefemale /(2.59 + agemultiplefemale))*(2.07/3.69/100)
  FractionNPkidneyfemale= (2.73 + 1.995 * agemultiplefemale /(2.59 + agemultiplefemale))*(1.62/3.69/100)
  
  FractionEWliverfemale= (75.69 - 0.573 * log10(agemultiplefemale))*(16.5/75.1/100)
  FractionIWliverfemale= (75.69 - 0.573 * log10(agemultiplefemale))*(58.6/75.1/100)
  FractionNLliverfemale= (3 + 3.089 * agemultiplefemale/(1.8 + agemultiplefemale))*(3.48/6/100)
  FractionNPliverfemale= (3 + 3.089 * agemultiplefemale/(1.8 + agemultiplefemale))*(2.52/6/100)
  
  FractionEWlungfemale= (80.973 - 0.4916 * log10(agemultiplefemale))*(34.8/81.1/100)
  FractionIWlungfemale= (80.973 - 0.4916 * log10(agemultiplefemale))*(46.3/81.1/100)
  FractionNLlungfemale= (1.857 - 0.211 * log10(agemultiplefemale))*(0.3/1.2/100)
  FractionNPlungfemale= (1.857 - 0.211 * log10(agemultiplefemale))*(0.9/1.2/100)
  
  FractionEWmusclefemale= (77.211 - 0.4321 * log10(agemultiplefemale))*(9.1/76/100)
  FractionIWmusclefemale= (77.211 - 0.4321 * log10(agemultiplefemale))*(66.9/76/100)
  FractionNLmusclefemale= (1.9852 + 0.0649 * agemultiplefemale)*(2.38/3.1/100)
  FractionNPmusclefemale= (1.9852 + 0.0649 * agemultiplefemale)*(0.72/3.1/100)
  
  FractionEWskinfemale= (72.395 - 1.1462 * log10(agemultiplefemale))*(62.3/71.77/100)
  FractionIWskinfemale= (72.395 - 1.1462 * log10(agemultiplefemale))*(9.47/71.77/100)
  FractionNLskinfemale=3.95*(2.84/3.95/100)
  FractionNPskinfemale=3.95*(1.11/3.95/100)
  
  FractionEWspleenfemale= (79.952 - 0.4178 * log10(agemultiplefemale))*(20.8/78.7/100)
  FractionIWspleenfemale= (79.952 - 0.4178 * log10(agemultiplefemale))*(57.9/78.7/100)
  FractionNLspleenfemale=(1.5 + 0.015 * agemultiplefemale)*(2.01/3.99/100)
  FractionNPspleenfemale=(1.5 + 0.015 * agemultiplefemale)*(1.98/3.99/100)
  
  FractionNLplasmafemale= (0.5578 + 0.036 * log10(agemultiplefemale))*(0.35/0.57/100)
  FractionNPplasmafemale= (0.5578 + 0.036 * log10(agemultiplefemale))*(0.22/0.57/100)
  
  FractionIWRBCfemale=66/100
  FractionNLRBCfemale=0.3*(0.17/0.46/100)
  FractionNPRBCfemale=0.3*(0.29/0.46/100)
  
  KuBCfemale=(Hematocrit_female-1+BPfemale)/(Fubb*Hematocrit_female)
  KaAPfemale=(KuBCfemale-(((1+10^(pka-7.22))/(1+10^(pka-7.4)))*FractionIWRBCfemale)-((Pow*FractionNLRBCfemale+(0.3*Pow+0.7)*FractionNPRBCfemale)/(1+10^(pka-7.4))))*((1+10^(pka-7.4))/(0.44*(10^(pka-7.22))))
  
  #calculation partitioning coefficients (rodgers and rowlands), morphine
  Kpadiposefemale=(FractionEWadiposefemale+(((1+10^(pka-7))*FractionIWadiposefemale)/(1+10^(pka-7.4)))+((Povo*FractionNLadiposefemale+(0.3*Povo+0.7)*FractionNPadiposefemale)/(1+10^(pka-7.4)))+((KaAPfemale*0.4*10^(pka-7))/(1+10^(pka-7.4))))*Fupl
  Kplungfemale=(FractionEWlungfemale+(((1+10^(pka-7))*FractionIWlungfemale)/(1+10^(pka-7.4)))+((Pow*FractionNLlungfemale+(0.3*Pow+0.7)*FractionNPlungfemale)/(1+10^(pka-7.4))) + ((KaAPfemale*0.5*10^(pka-7))/(1+10^(pka-7.4)))) * Fupl
  Kpbonefemale=(FractionEWbonefemale+(((1+10^(pka-7))*FractionIWbonefemale)/(1+10^(pka-7.4)))+((Pow*FractionNLbonefemale+(0.3*Pow+0.7)*FractionNPbonefemale)/(1+10^(pka-7.4))) + ((KaAPfemale*0.67*10^(pka-7))/(1+10^(pka-7.4)))) * Fupl
  Kpheartfemale=(FractionEWheartfemale+(((1+10^(pka-7))*FractionIWheartfemale)/(1+10^(pka-7.4)))+((Pow*FractionNLheartfemale+(0.3*Pow+0.7)*FractionNPheartfemale)/(1+10^(pka-7.4))) + ((KaAPfemale*3.07*10^(pka-7))/(1+10^(pka-7.4)))) * Fupl
  Kpkidneyfemale=(FractionEWkidneyfemale+(((1+10^(pka-7))*FractionIWkidneyfemale)/(1+10^(pka-7.4)))+((Pow*FractionNLkidneyfemale+(0.3*Pow+0.7)*FractionNPkidneyfemale)/(1+10^(pka-7.4))) + ((KaAPfemale*2.48*10^(pka-7))/(1+10^(pka-7.4)))) * Fupl
  Kpmusclefemale=(FractionEWmusclefemale+(((1+10^(pka-7))*FractionIWmusclefemale)/(1+10^(pka-7.4)))+((Pow*FractionNLmusclefemale+(0.3*Pow+0.7)*FractionNPmusclefemale)/(1+10^(pka-7.4))) + ((KaAPfemale*2.49*10^(pka-7))/(1+10^(pka-7.4)))) * Fupl
  Kpskinfemale=(FractionEWskinfemale+(((1+10^(pka-7))*FractionIWskinfemale)/(1+10^(pka-7.4)))+((Pow*FractionNLskinfemale+(0.3*Pow+0.7)*FractionNPskinfemale)/(1+10^(pka-7.4))) + ((KaAPfemale*1.32*10^(pka-7))/(1+10^(pka-7.4)))) * Fupl
  Kpspleenfemale=(FractionEWspleenfemale+(((1+10^(pka-7))*FractionIWspleenfemale)/(1+10^(pka-7.4)))+((Pow*FractionNLspleenfemale+(0.3*Pow+0.7)*FractionNPspleenfemale)/(1+10^(pka-7.4))) + ((KaAPfemale*2.81*10^(pka-7))/(1+10^(pka-7.4)))) * Fupl
  Kpgutfemale=(FractionEWgutfemale+(((1+10^(pka-7))*FractionIWgutfemale)/(1+10^(pka-7.4)))+((Pow*FractionNLgutfemale+(0.3*Pow+0.7)*FractionNPgutfemale)/(1+10^(pka-7.4))) + ((KaAPfemale*2.84*10^(pka-7))/(1+10^(pka-7.4)))) * Fupl
  Kpliverfemale=(FractionEWliverfemale+(((1+10^(pka-7))*FractionIWliverfemale)/(1+10^(pka-7.4)))+((Pow*FractionNLliverfemale+(0.3*Pow+0.7)*FractionNPliverfemale)/(1+10^(pka-7.4))) + ((KaAPfemale*5.09*10^(pka-7))/(1+10^(pka-7.4)))) * Fupl
  Kprestfemale=1
  
  KuBCMfemale=(Hematocrit_female-1+BPMfemale)/(FubbM*Hematocrit_female)
  KaAPMfemale=(KuBCMfemale-(((1+(10^(pkab1-7.22)+10^(7.22-pkaa1)))/(1+(10^(pkab1-7.4)+10^(7.4-pkaa1))))*FractionIWRBCfemale)-((PowM*FractionNLRBCfemale+(0.3*PowM+0.7)*FractionNPRBCfemale)/(1+(10^(pkab1-7.4)+10^(7.4-pkaa1)))))*((1+(10^(pkab1-7.4)+10^(7.4-pkaa1)))/(0.44*((10^(pkab1-7.22)+10^(7.22-pkaa1)))))
  KaAPMfemale[KaAPMfemale<0]=0
  
  #calculation partitioning coefficients (rodgers and rowlands), M6G
  KpMadiposefemale=(FractionEWadiposefemale+(((1+10^(pkab1-7)+10^(7-pkaa1)+10^(pkab1-pkaa1))*FractionIWadiposefemale)/(1+(10^(pkab1-7.4)+10^(7.4-pkaa1)+10^(pkab1-pkaa1))))+((PovoM*FractionNLadiposefemale+(0.3*PovoM+0.7)*FractionNPadiposefemale)/(1+(10^(pkab1-7.4)+10^(7.4-pkaa1)+10^(pkab1-pkaa1))))+((KaAPMfemale*0.4*(10^(pkab1-7)+10^(7-pkaa1)))/(1+(10^(pkab1-7.4)+10^(7.4-pkaa1)+10^(pkab1-pkaa1)))))*FuplM*KpscalarM
  KpMlungfemale=(FractionEWlungfemale+(((1+10^(pkab1-6.7)+10^(6.7-pkaa1)+10^(pkab1-pkaa1))*FractionIWlungfemale)/(1+(10^(pkab1-7.4)+10^(7.4-pkaa1)+10^(pkab1-pkaa1))))+((PowM*FractionNLlungfemale+(0.3*PowM+0.7)*FractionNPlungfemale)/(1+(10^(pkab1-7.4)+10^(7.4-pkaa1)+10^(pkab1-pkaa1))))+((KaAPMfemale*0.5*(10^(pkab1-6.7)+10^(6.7-pkaa1)))/(1+(10^(pkab1-7.4)+10^(7.4-pkaa1)+10^(pkab1-pkaa1)))))*FuplM*KpscalarM
  KpMbonefemale=(FractionEWbonefemale+(((1+10^(pkab1-7)+10^(7-pkaa1)+10^(pkab1-pkaa1))*FractionIWbonefemale)/(1+(10^(pkab1-7.4)+10^(7.4-pkaa1)+10^(pkab1-pkaa1))))+((PowM*FractionNLbonefemale+(0.3*PowM+0.7)*FractionNPbonefemale)/(1+(10^(pkab1-7.4)+10^(7.4-pkaa1)+10^(pkab1-pkaa1))))+((KaAPMfemale*0.67*(10^(pkab1-7)+10^(7-pkaa1)))/(1+(10^(pkab1-7.4)+10^(7.4-pkaa1)+10^(pkab1-pkaa1)))))*FuplM*KpscalarM
  KpMheartfemale=(FractionEWheartfemale+(((1+10^(pkab1-7)+10^(7-pkaa1)+10^(pkab1-pkaa1))*FractionIWheartfemale)/(1+(10^(pkab1-7.4)+10^(7.4-pkaa1)+10^(pkab1-pkaa1))))+((PowM*FractionNLheartfemale+(0.3*PowM+0.7)*FractionNPheartfemale)/(1+(10^(pkab1-7.4)+10^(7.4-pkaa1)+10^(pkab1-pkaa1))))+((KaAPMfemale*3.07*(10^(pkab1-7)+10^(7-pkaa1)))/(1+(10^(pkab1-7.4)+10^(7.4-pkaa1)+10^(pkab1-pkaa1)))))*FuplM*KpscalarM
  KpMkidneyfemale=(FractionEWkidneyfemale+(((1+10^(pkab1-7.2)+10^(7.2-pkaa1)+10^(pkab1-pkaa1))*FractionIWkidneyfemale)/(1+(10^(pkab1-7.4)+10^(7.4-pkaa1)+10^(pkab1-pkaa1))))+((PowM*FractionNLkidneyfemale+(0.3*PowM+0.7)*FractionNPkidneyfemale)/(1+(10^(pkab1-7.4)+10^(7.4-pkaa1)+10^(pkab1-pkaa1))))+((KaAPMfemale*2.48*(10^(pkab1-7.2)+10^(7.2-pkaa1)))/(1+(10^(pkab1-7.4)+10^(7.4-pkaa1)+10^(pkab1-pkaa1)))))*FuplM*KpscalarM
  KpMmusclefemale=(FractionEWmusclefemale+(((1+10^(pkab1-7)+10^(7-pkaa1)+10^(pkab1-pkaa1))*FractionIWmusclefemale)/(1+(10^(pkab1-7.4)+10^(7.4-pkaa1)+10^(pkab1-pkaa1))))+((PowM*FractionNLmusclefemale+(0.3*PowM+0.7)*FractionNPmusclefemale)/(1+(10^(pkab1-7.4)+10^(7.4-pkaa1)+10^(pkab1-pkaa1))))+((KaAPMfemale*2.49*(10^(pkab1-7)+10^(7-pkaa1)))/(1+(10^(pkab1-7.4)+10^(7.4-pkaa1)+10^(pkab1-pkaa1)))))*FuplM*KpscalarM
  KpMskinfemale=(FractionEWskinfemale+(((1+10^(pkab1-7)+10^(7-pkaa1)+10^(pkab1-pkaa1))*FractionIWskinfemale)/(1+(10^(pkab1-7.4)+10^(7.4-pkaa1)+10^(pkab1-pkaa1))))+((PowM*FractionNLskinfemale+(0.3*PowM+0.7)*FractionNPskinfemale)/(1+(10^(pkab1-7.4)+10^(7.4-pkaa1)+10^(pkab1-pkaa1))))+((KaAPMfemale*1.32*(10^(pkab1-7)+10^(7-pkaa1)))/(1+(10^(pkab1-7.4)+10^(7.4-pkaa1)+10^(pkab1-pkaa1)))))*FuplM*KpscalarM
  KpMspleenfemale=(FractionEWspleenfemale+(((1+10^(pkab1-7)+10^(7-pkaa1)+10^(pkab1-pkaa1))*FractionIWspleenfemale)/(1+(10^(pkab1-7.4)+10^(7.4-pkaa1)+10^(pkab1-pkaa1))))+((PowM*FractionNLspleenfemale+(0.3*PowM+0.7)*FractionNPspleenfemale)/(1+(10^(pkab1-7.4)+10^(7.4-pkaa1)+10^(pkab1-pkaa1))))+((KaAPMfemale*2.81*(10^(pkab1-7)+10^(7-pkaa1)))/(1+(10^(pkab1-7.4)+10^(7.4-pkaa1)+10^(pkab1-pkaa1)))))*FuplM*KpscalarM
  KpMgutfemale=(FractionEWgutfemale+(((1+10^(pkab1-7)+10^(7-pkaa1)+10^(pkab1-pkaa1))*FractionIWgutfemale)/(1+(10^(pkab1-7.4)+10^(7.4-pkaa1)+10^(pkab1-pkaa1))))+((PowM*FractionNLgutfemale+(0.3*PowM+0.7)*FractionNPgutfemale)/(1+(10^(pkab1-7.4)+10^(7.4-pkaa1)+10^(pkab1-pkaa1))))+((KaAPMfemale*2.84*(10^(pkab1-7)+10^(7-pkaa1)))/(1+(10^(pkab1-7.4)+10^(7.4-pkaa1)+10^(pkab1-pkaa1)))))*FuplM*KpscalarM
  KpMliverfemale=(FractionEWliverfemale+(((1+10^(pkab1-7)+10^(7-pkaa1)+10^(pkab1-pkaa1))*FractionIWliverfemale)/(1+(10^(pkab1-7.4)+10^(7.4-pkaa1)+10^(pkab1-pkaa1))))+((PowM*FractionNLliverfemale+(0.3*PowM+0.7)*FractionNPliverfemale)/(1+(10^(pkab1-7.4)+10^(7.4-pkaa1)+10^(pkab1-pkaa1))))+((KaAPMfemale*5.09*(10^(pkab1-7)+10^(7-pkaa1)))/(1+(10^(pkab1-7.4)+10^(7.4-pkaa1)+10^(pkab1-pkaa1)))))*FuplM*KpscalarM
  KpMrestfemale=1*KpscalarM
}
# Clearance and absorption-----------------------------------------------------
#MALE
{
CLivmale=60*1.62*(Weight_male_pediatric_till18var/70)^(1.47-0.59*Weight_male_pediatric_till18var^4.62/(4.01^4.62+Weight_male_pediatric_till18var^4.62)) #L/h, morphine
CLivCVmale=rnorm(N,0,0.4) 
CL_ivmale=CLivmale*exp(CLivCVmale)

CLMivmale=0.114*Weight_male_pediatric_till18var #L/h, M6G
CLMivCVmale=rnorm(N,0,0.18) 
CLM_ivmale=CLMivmale*exp(CLMivCVmale)

Kamale=0 #h-1, morphine
KaCVmale=rnorm(N,0,0.3)
k_amale= Kamale*exp(KaCVmale)

Fabsmale=0 #fraction absorbed
FabsCVmale=rnorm(N,0,0)
F_absmale= Fabsmale*exp(FabsCVmale)

lagtimemale=0 #h
lagtimeCVmale=rnorm(N,0,0)
lag_timemale= lagtimemale*exp(lagtimeCVmale)

#FEMALE
CLivfemale=60*1.62*(Weight_female_pediatric_till18var/70)^(1.47-0.59*Weight_female_pediatric_till18var^4.62/(4.01^4.62+Weight_female_pediatric_till18var^4.62)) #L/h, morphine
CLivCVfemale=rnorm(NF,0,0.4) 
CL_ivfemale= CLivfemale*exp(CLivCVfemale)

CLMivfemale=0.114*Weight_female_pediatric_till18var #L/h, M6G
CLMivCVfemale=rnorm(NF,0,0.18) 
CLM_ivfemale= CLMivfemale*exp(CLMivCVfemale)

Kafemale=0 #h-1, morphine
KaCVfemale=rnorm(NF,0,0.3)
k_afemale= Kafemale*exp(KaCVfemale)

Fabsfemale=0 #fraction absorbed
FabsCVfemale=rnorm(NF,0,0)
F_absfemale= Fabsfemale*exp(FabsCVfemale)

lagtimefemale=0 #h
lagtimesdfemale=rnorm(NF,0,0)
lag_timefemale= lagtimefemale*exp(lagtimesdfemale)
}

{
#Permeability surface area product (L/h)
PSbmale=(2.112/10000)*(Vbrainmale*1.04*1000)           #  PS BBB, morphine                  
PSe=300                                                #  PS brainmass-cranial CSF, morphine
PScmale=0.5*(2.112/10000)*(Vbrainmale*1.04*1000)       #  PS BCSFB, morphine
PSbfemale=(2.112/10000)*(Vbrainfemale*1.04*1000)       #  PS BBB, morphine              
PScfemale=0.5*(2.112/10000)*(Vbrainfemale*1.04*1000)   #  PS BCSFB, morphine
PSMbmale=(7.2/1000000)*(Vbrainmale*1.04*1000)          #  PS BBB, M6G
PSMe=300                                               #  PS brainmass-cranial CSF, M6G
PSMcmale=0.5*(7.2/1000000)*(Vbrainmale*1.04*1000)      #  PS BCSFB, M6G
PSMbfemale=(7.2/1000000)*(Vbrainfemale*1.04*1000)      #  PS BBB, M6G
PSMcfemale=0.5*(7.2/1000000)*(Vbrainfemale*1.04*1000)  #  PS BCSFB, M6G

Qtransport=0.14                                        # active Pgp mediated morphine transport. For calculation see main text manuscript
}

# Model parameters-----------------------------------------
MyParms<-cbind(
  Vbrainmale,Vbbmale,Vccsfmale,Vscsfmale,Vbrainendomale,Vbmmale,Vlungmale,
  Vadiposemale,Vbonemale,Vheartmale,Vkidneymale,Vmusclemale,Vskinmale,Vspleenmale,
  Vgutmale,Vlivermale,Vblamale,Vblvmale,Vrestmale,
  
  Vbrainfemale,Vbbfemale,Vccsffemale,Vscsffemale,Vbrainendofemale,Vbmfemale,Vlungfemale,
  Vadiposefemale,Vbonefemale,Vheartfemale,Vkidneyfemale,Vmusclefemale,Vskinfemale,
  Vspleenfemale,Vgutfemale,Vliverfemale,Vblafemale,Vblvfemale,Vrestfemale,
  
  Qcaroutmale,Qbrainmale,Q_productionratemale,Q_bulkmale,Q_ssinkmale,Q_soutmale,
  Qsinmale,Qcsinkmale,Qlungmale,Qadiposemale,Qbonemale,Qheartmale,Qkidneymale,
  Qmusclemale,Qskinmale,Qspleenmale,Qgutmale,Qhamale,Qlivermale,Qrestmale,
  
  Qcaroutfemale,Qbrainfemale,Q_productionratefemale,Q_bulkfemale,Q_ssinkfemale,
  Q_soutfemale,Qsinfemale,Qcsinkfemale,Qlungfemale,Qadiposefemale,Qbonefemale,
  Qheartfemale,Qkidneyfemale,Qmusclefemale,Qskinfemale,Qspleenfemale,Qgutfemale,
  Qhafemale,Qliverfemale,Qrestfemale,
  
  Kplungmale,Kpadiposemale,Kpbonemale,Kpheartmale,Kpkidneymale,Kpmusclemale,
  Kpskinmale,Kpspleenmale,Kpgutmale,Kplivermale,Kprestmale,
  
  Kplungfemale,Kpadiposefemale,Kpbonefemale,Kpheartfemale,Kpkidneyfemale,
  Kpmusclefemale,Kpskinfemale,Kpspleenfemale,Kpgutfemale,Kpliverfemale,Kprestfemale,
  
  KpMlungmale,KpMadiposemale,KpMbonemale,KpMheartmale,KpMkidneymale,KpMmusclemale,
  KpMskinmale,KpMspleenmale,KpMgutmale,KpMlivermale,KpMrestmale,
  
  KpMlungfemale,KpMadiposefemale,KpMbonefemale,KpMheartfemale,KpMkidneyfemale,
  KpMmusclefemale,KpMskinfemale,KpMspleenfemale,KpMgutfemale,KpMliverfemale,KpMrestfemale,
  
  CL_ivmale,CLM_ivmale,k_amale,F_absmale,lag_timemale,
  CL_ivfemale,CLM_ivfemale,k_afemale,F_absfemale,lag_timefemale,
  
  Hematocrit_male,BPmale,PSbmale,PSe,PScmale,Fubm,Fubb,Fuccsf,Fuscsf,
  Hematocrit_female,BPfemale,PSbfemale,PScfemale,DoseIVmale, DoseIVfemale,
  
  BPMmale,PSMbmale,PSMe,PSMcmale,FubmM,FubbM,FuccsfM,FuscsfM,BPMfemale,
  PSMbfemale,PSMcfemale,FM_formedmale,FM_formedfemale
)

#----------------------Loop for predictions individual patients-------------------------------------------

#male
for (i in 1:N) 
{  
  outmale <- as.data.frame(lsoda(PBPKInitmale(DOSE),ObservationTimes, PBPKmale, MyParms[i,]))
  names(outmale)<-list("time","Cbb","Cbm","Cccsf","Cscsf","Cblv","Cbla","Clung","Cadipose","Cbone","Cheart","Ckidney","Cmuscle","Cskin","Cspleen","Crest","Dosegutlumen","Cgut","Cliver","CMbb","CMbm","CMccsf","CMscsf","CMblv","CMbla","CMlung","CMadipose","CMbone","CMheart","CMkidney","CMmuscle","CMskin","CMspleen","CMrest","CMgut","CMliver")
  if (i>1)
  { simset<-rbind(simset,outmale)
  }
  else
  {
    simset<-outmale
  }
  print(paste("finished subject male",i))
}

#female
for (j in 1:NF) 
{  
  outfemale <- as.data.frame(lsoda(PBPKInitfemale(DOSE),ObservationTimes, PBPKfemale, MyParms[j,]))
  names(outfemale)<-names(outmale)
  simset<-rbind(simset,outfemale)
  
  
  print(paste("finished subject female",j))
}

#------------------------Plotting data morphine------------------------------------
# Summary of simulation results PLASMA (using function tapply)
par(mfrow=c(1,1))

Cplasma=simset$Cblv/BPmale

Summaryplasma<-data.frame( 
  Timerun=as.double(tapply(simset$time,paste(simset$time),median)),
  
  Median=as.double(tapply(Cplasma,paste(simset$time),median)),
  
  Lower=as.double(tapply(Cplasma,paste(simset$time),quantile,0.05)),
  
  Upper=as.double(tapply(Cplasma,paste(simset$time),quantile,0.95)),
  
  Lowermin=as.double(tapply(Cplasma,paste(simset$time),quantile,0.00)),
  
  Uppermax=as.double(tapply(Cplasma,paste(simset$time),quantile,1.00))
)

#Order data
Summaryplasma<-Summaryplasma[order(Summaryplasma$Timerun,Summaryplasma$Median),]

#plot PLASMA
plot(ObservationTimes,Summaryplasma$Median,ylim=c(min(0.00001),max(10)),log='y',xlab="Time (h)",ylab="mg/L", type="n", main="Child plasma morphine")
lines(ObservationTimes,Summaryplasma$Upper,col="darkgrey", type="l",lwd=2)
lines(ObservationTimes,Summaryplasma$Lower,col="darkgrey", type="l",lwd=2)
polygon(c(ObservationTimes, rev(ObservationTimes)), c(Summaryplasma$Upper, rev(Summaryplasma$Lower)),
        col = "grey90", lwd=2, border = NA)
lines(ObservationTimes,Summaryplasma$Uppermax,lty=3,col="black",lwd=1)
lines(ObservationTimes,Summaryplasma$Lowermin,lty=3,col="black",lwd=1)
lines(ObservationTimes,Summaryplasma$Median,col="darkred",type="l",lwd=2)

# Summary of simulation results brain mass (using function tapply)
SummaryBM<-data.frame( 
  Timerun=as.double(tapply(simset$time,paste(simset$time),median)),
  
  Median=as.double(tapply(simset$Cbm,paste(simset$time),median)),
  
  Lower=as.double(tapply(simset$Cbm,paste(simset$time),quantile,0.05)),
  
  Upper=as.double(tapply(simset$Cbm,paste(simset$time),quantile,0.95)),
  
  Lowermin=as.double(tapply(simset$Cbm,paste(simset$time),quantile,0.00)),
  
  Uppermax=as.double(tapply(simset$Cbm,paste(simset$time),quantile,1.00))
)

#Order data
SummaryBM<-SummaryBM[order(SummaryBM$Timerun,SummaryBM$Median),]

#plot brain mass
plot(ObservationTimes,SummaryBM$Median,ylim=c(min(0.00001),max(1)),log='y',xlab="Time (h)",ylab="mg/L", type="n", main="Child BM morphine")
lines(ObservationTimes,SummaryBM$Upper,col="darkgrey", type="l",lwd=2)
lines(ObservationTimes,SummaryBM$Lower,col="darkgrey", type="l",lwd=2)
polygon(c(ObservationTimes, rev(ObservationTimes)), c(SummaryBM$Upper, rev(SummaryBM$Lower)),
        col = "grey90", lwd=2, border = NA)
lines(ObservationTimes,SummaryBM$Uppermax,lty=3,col="black",lwd=1)
lines(ObservationTimes,SummaryBM$Lowermin,lty=3,col="black",lwd=1)
lines(ObservationTimes,SummaryBM$Median,col="darkred",type="l",lwd=2)


#---------------------Plotting data metabolite (M6G)----------------------------------------
CMplasma=simset$CMblv/BPMmale

SummaryMplasma<-data.frame( 
  Timerun=as.double(tapply(simset$time,paste(simset$time),median)),
  
  Median=as.double(tapply(CMplasma,paste(simset$time),median)),
  
  Lower=as.double(tapply(CMplasma,paste(simset$time),quantile,0.05)),
  
  Upper=as.double(tapply(CMplasma,paste(simset$time),quantile,0.95)),
  
  Lowermin=as.double(tapply(CMplasma,paste(simset$time),quantile,0.00)),
  
  Uppermax=as.double(tapply(CMplasma,paste(simset$time),quantile,1.00))
)

#Order data
SummaryMplasma<-SummaryMplasma[order(SummaryMplasma$Timerun,SummaryMplasma$Median),]

#plot PLASMA
plot(ObservationTimes,SummaryMplasma$Median,ylim=c(min(0.00001),max(1)),log='y',xlab="Time (h)",ylab="mg/L", type="n", main="Child plasma M6G")
lines(ObservationTimes,SummaryMplasma$Upper,col="darkgrey", type="l",lwd=2)
lines(ObservationTimes,SummaryMplasma$Lower,col="darkgrey", type="l",lwd=2)
polygon(c(ObservationTimes, rev(ObservationTimes)), c(SummaryMplasma$Upper, rev(SummaryMplasma$Lower)),
        col = "grey90", lwd=2, border = NA)
lines(ObservationTimes,SummaryMplasma$Uppermax,lty=3,col="black",lwd=1)
lines(ObservationTimes,SummaryMplasma$Lowermin,lty=3,col="black",lwd=1)
lines(ObservationTimes,SummaryMplasma$Median,col="darkred",type="l",lwd=2)


# Summary of simulation results brain mass (using function tapply)
# MALE
SummaryMBM<-data.frame( 
  Timerun=as.double(tapply(simset$time,paste(simset$time),median)),
  
  Median=as.double(tapply(simset$CMbm,paste(simset$time),median)),
  
  Lower=as.double(tapply(simset$CMbm,paste(simset$time),quantile,0.05)),
  
  Upper=as.double(tapply(simset$CMbm,paste(simset$time),quantile,0.95)),
  
  Lowermin=as.double(tapply(simset$CMbm,paste(simset$time),quantile,0.00)),
  
  Uppermax=as.double(tapply(simset$CMbm,paste(simset$time),quantile,1.00))
)

#Order data
SummaryMBM<-SummaryMBM[order(SummaryMBM$Timerun,SummaryMBM$Median),]

#plot BM
plot(ObservationTimes,SummaryMBM$Median,ylim=c(min(0.00001),max(1)),log='y',xlab="Time (h)",ylab="mg/L", type="n", main="Child BM M6G")
lines(ObservationTimes,SummaryMBM$Upper,col="darkgrey", type="l",lwd=2)
lines(ObservationTimes,SummaryMBM$Lower,col="darkgrey", type="l",lwd=2)
polygon(c(ObservationTimes, rev(ObservationTimes)), c(SummaryMBM$Upper, rev(SummaryMBM$Lower)),
        col = "grey90", lwd=2, border = NA)
lines(ObservationTimes,SummaryMBM$Uppermax,lty=3,col="black",lwd=1)
lines(ObservationTimes,SummaryMBM$Lowermin,lty=3,col="black",lwd=1)
lines(ObservationTimes,SummaryMBM$Median,col="darkred",type="l",lwd=2)


#----------------------PD model---------------------------------------------

#PD effect morphine

maxeff=-1 #maximum analgesic effect
maxeffCV=rnorm(N+NF,0,0)
max_eff=median(maxeff*exp(maxeffCV))

receptoroccumedian<-((SummaryBM$Median*Fubm) /( (SummaryBM$Median*Fubm) + (0.0034*(1+(SummaryMBM$Median*FubmM)/0.02))))*100         #calculation receptor occopancy by morphine, median brain conc
PDmedian<-100/(1+(59.26/receptoroccumedian)^4.217)/100                                                                              #calculation relative effect by morphine, median brain conc
analgesicPDmedian<-PDmedian*max_eff                                                                                                 #calculation absolute effect by morphine, median brain conc

receptoroccumax<-(SummaryBM$Uppermax*Fubm) /( (SummaryBM$Uppermax*Fubm) + (0.0034*(1+(SummaryMBM$Uppermax*FubmM/0.02))))*100        #calculation receptor occopancy by morphine, maximum brain conc
receptoroccumin<-(SummaryBM$Lowermin*Fubm) /( (SummaryBM$Lowermin*Fubm) + (0.0034*(1+(SummaryMBM$Lowermin*FubmM/0.02))))*100        #calculation receptor occopancy by morphine, minimum brain conc
receptoroccuupper<-(SummaryBM$Upper*Fubm) /( (SummaryBM$Upper*Fubm) + (0.0034*(1+(SummaryMBM$Upper*FubmM/0.02))))*100               #calculation receptor occopancy by morphine, 95 quantile
receptorocculower<-(SummaryBM$Lower*Fubm) /( (SummaryBM$Lower*Fubm) + (0.0034*(1+(SummaryMBM$Lower*FubmM/0.02))))*100               #calculation receptor occopancy by morphine, 5 quantile
PDmax<-100/(1+(59.26/receptoroccumax)^4.217)/100                                                                                    #calculation relative effect by morphine, maximum brain conc
PDmin<-100/(1+(59.26/receptoroccumin)^4.217)/100                                                                                    #calculation relative effect by morphine, minimum brain conc
PDupper<-100/(1+(59.26/receptoroccuupper)^4.217)/100                                                                                #calculation relative effect by morphine, 95 quantile
PDlower<-100/(1+(59.26/receptorocculower)^4.217)/100                                                                                #calculation relative effect by morphine, 5 quantile
analgesicPDmax<-PDmax*max_eff                                                                                                       #calculation absolute effect by morphine, maximum brain conc
analgesicPDmin<-PDmin*max_eff                                                                                                       #calculation absolute effect by morphine, minimum brain conc
analgesicPDupper<-PDupper*max_eff                                                                                                   #calculation absolute effect by morphine, 95 quantile
analgesicPDlower<-PDlower*max_eff                                                                                                   #calculation absolute effect by morphine, 5 quantile

#PD effect model metabolite
receptoroccuMmedian<-((SummaryMBM$Median*FubmM) /( (SummaryMBM$Median*FubmM) + (0.02*(1+(SummaryBM$Median*Fubm)/0.0034))))*100      #calculation receptor occopancy by M6G, median brain conc
PDMmedian<-100/(1+(17/receptoroccuMmedian)^2.2)/100                                                                                 #calculation relative effect by M6G, median brain conc
analgesicPDMmedian<-PDMmedian*max_eff                                                                                               #calculation absolute effect by M6G, median brain conc

receptoroccuMmax<-((SummaryMBM$Uppermax*FubmM) /( (SummaryMBM$Uppermax*FubmM) + (0.02*(1+(SummaryBM$Uppermax*Fubm)/0.0034))))*100   #calculation receptor occopancy by M6G, maximum brain conc
receptoroccuMmin<-((SummaryMBM$Lowermin*FubmM) /( (SummaryMBM$Lowermin*FubmM) + (0.02*(1+(SummaryBM$Uppermax*Fubm)/0.0034))))*100   #calculation receptor occopancy by M6G, minimum brain conc
receptoroccuMupper<-((SummaryMBM$Upper*FubmM) /( (SummaryMBM$Upper*FubmM) + (0.02*(1+(SummaryBM$Upper*Fubm)/0.0034))))*100          #calculation receptor occopancy by M6G, 95 quantile
receptoroccuMlower<-((SummaryMBM$Lower*FubmM) /( (SummaryMBM$Lower*FubmM) + (0.02*(1+(SummaryBM$Upper*Fubm)/0.0034))))*100          #calculation receptor occopancy by M6G, 5 quantile
PDMmax<-100/(1+(17/receptoroccuMmax)^2.2)/100                                                                                       #calculation relative effect by M6G, maximum brain conc
PDMmin<-100/(1+(17/receptoroccuMmin)^2.2)/100                                                                                       #calculation relative effect by M6G, minimum brain conc
PDMupper<-100/(1+(17/receptoroccuMupper)^2.2)/100                                                                                   #calculation relative effect by M6G, 95 quantile
PDMlower<-100/(1+(17/receptoroccuMlower)^2.2)/100                                                                                   #calculation relative effect by M6G, 5 quantile
analgesicPDMmax<-PDMmax*max_eff                                                                                                     #calculation absolute effect by M6G, maximum brain conc
analgesicPDMmin<-PDMmin*max_eff                                                                                                     #calculation absolute effect by M6G, minimum brain conc
analgesicPDMupper<-PDMmax*max_eff                                                                                                   #calculation absolute effect by M6G, 95 quantile
analgesicPDMlower<-PDMmin*max_eff                                                                                                   #calculation absolute effect by M6G, 5 quantile

#plot combined effect
plot(ObservationTimes,analgesicPDMmedian,ylim=c(min(0.00001),max(1)),xlab="Time (h)",ylab="Pain score",type="none", main="Pediatric pharmacodynamics (pain score)")
lines(ObservationTimes,1+analgesicPDupper+analgesicPDMupper,ylim=c(min(0.00001),max(4)),xlab="Time (h)",ylab="mg/L",type="l",col="darkgrey",lwd=2)
lines(ObservationTimes,1+analgesicPDlower+analgesicPDMlower,ylim=c(min(0.00001),max(4)),xlab="Time (h)",ylab="mg/L",type="l",col="darkgrey",lwd=2)
polygon(c(ObservationTimes, rev(ObservationTimes)), c(1+analgesicPDupper+analgesicPDMupper, rev(1+analgesicPDlower+analgesicPDMlower)),
        col = "grey90", lwd=2, border = NA)
lines(ObservationTimes,1+analgesicPDmax+analgesicPDMmax,ylim=c(min(0.00001),max(4)),xlab="Time (h)",ylab="mg/L",type="l",lty=3)
lines(ObservationTimes,1+analgesicPDmin+analgesicPDMmin,ylim=c(min(0.00001),max(4)),xlab="Time (h)",ylab="mg/L",type="l",lty=3)
lines(ObservationTimes,1+analgesicPDmedian+analgesicPDMmedian,ylim=c(min(0.00001),max(4)),xlab="Time (h)",ylab="mg/L",type="l",lwd=2)
